# Supplementary material for: Comparative Chemical Profiling, Antioxidant Activity, and Antidiabetic Potential of Four Whole-Grain Red Rice Cultivars from Three Southern Border Provinces of Thailand: An In Vitro and In Silico Investigation
Source: Foods. 2026 Apr 28;15(9):1534. doi: 10.3390/foods15091534 (PMC13164330; doi:10.3390/foods15091534)
Supplement: Supplementary file 1 [file foods-15-01534-s001.zip]

Archive with 11 entries (10 files):
- Figure S2/
- Figure S2/A. HGDN 59.jpg
- Figure S2/B. HML.jpg
- Figure S2/C. LPL.jpg
- Figure S2/D. SBKT.jpg
- Data S1.xlsx
- Figure S1, S3, S4, S5 and Table S1.pdf
- Figure S1.png
- Figure S3.pdf
- Figure S4.png
- Figure S5.png
