# Supplementary material for: Comparative Chemical Profiling, Antioxidant Activity, and Antidiabetic Potential of Four Whole-Grain Red Rice Cultivars from Three Southern Border Provinces of Thailand: An In Vitro and In Silico Investigation
Source: Foods. 2026 Apr 28;15(9):1534. doi: 10.3390/foods15091534 (PMC13164330; doi:10.3390/foods15091534)
Supplement: Supplementary file 1 [file foods-15-01534-s001.zip › Data S1.xlsx]

## Sheet: HGDN 59 (-)
RT (min)	Compound identification	Molecular formula	Experimental m/z	Mass error (ppm)	Pathway	Superclass	Class	Class	Glycoside
1.807	Raffinose	C18H32O16	503.163	-1.81	Carbohydrates	Saccharides	Disaccharides	Polysaccharides	Glycoside
1.882	Sucrose	C12H22O11	341.11	-2.36	Carbohydrates	Saccharides	Disaccharides	Polysaccharides	Glycoside
1.958	γ-butyrolactone	C4H6O2	85.0292	-2.23	Fatty acids	Fatty esters	Lactones
2.383	L-Iditol	C6 H14O6	181.071	2.08	Carbohydrates	Saccharides	Monosaccharides
2.508	(S)-2,3-Dihydro-3,5-dihydroxy-2-oxo-3-indoleacetic acid 5-[glucosyl-(1->4)-b-D-glucoside]	C22H29NO15	546.146	0.73	Alkaloids				Glycoside
2.533	methoxyacetic acid	C3H6O3	89.024	4.31	Amino acids and Peptides	Small peptides	Aminoacids
2.608	(R)-2,3-Dihydro-3,5-dihydroxy-2-oxo-3-indoleacetic acid	C10H9NO5	222.04	1.67	Alkaloids	Tryptophan alkaloids	Simple oxindole alkaloids
2.709	5-Acetyl-2,4-dimethyloxazole	C7H9NO2	138.056	1.95	Alkaloids
2.884	2-Nitroanisole	C7H7NO3	152.035	2.41	Shikimates and Phenylpropanoids	Phenylpropanoids (C6-C3)	Cinnamic acids and derivatives
2.984	2-O-a-D-Galactopyranuronosyl-L-rhamnose	C12H22O11	341.108	2.22	Carbohydrates	Saccharides	Disaccharides		Glycoside
3.109	(2-Methoxyethoxy)propanoic acid	C6H12O4	147.066	1.24	Not classified
3.635	L-Phenylalanine	C9H11NO2	164.072	0.63	Amino acids and Peptides Shikimates and Phenylpropanoids	Small peptides	Aminoacids
3.761	Leucoanthocyanidin	C15H14O3	287.093	0.52	Shikimates and Phenylpropanoids	Flavonoids	Flavandiols (Leucoanthocyanidins)
3.786	Pantothenic Acid	C9 H17 NO5	218.103	-0.62	Amino acids and Peptides	Small peptides	Dipeptides
3.811	4-Hydroxyisoleucine	C6 H13NO3	146.082	0.68	Amino acids and Peptides	Small peptides	Aminoacids
4.437	Dihydroxyphenylacetic acid	C8H8O4	167.035	-0.22	Shikimates and Phenylpropanoids	Phenolic acids (C6-C1)	Simple phenolic acids
4.637	1,3,5,8-Tetrahydroxy-6-methoxy-2-methylanthraquinone	C16H12O7	315.051	0.8	Polyketides	Polycyclic aromatic polyketides	Anthraquinones and anthrones
5.238	Propyl propane thiosulfonate	C11H16O5	227.093	0.02	Not classified
5.239	6-Caffeoylsucrose	C21H28O14	503.14	0.62	Shikimates and Phenylpropanoids	Phenylpropanoids (C6-C3)	Cinnamic acids and derivatives		Glycoside
5.401	Pyrocatechol	C6H6O2	109.029	0	Shikimates and Phenylpropanoids
5.464	3,4-Dihydroxybenzoic acid	C7H6O4	153.019	-0.94	Shikimates and Phenylpropanoids	Phenolic acids (C6-C1)	Simple phenolic acids
5.665	4-hydroxy-3-methoxyphenylacetic acid	C9H10O4	227.056	0.27	Shikimates and Phenylpropanoids	Phenolic acids (C6-C1)	Simple phenolic acids
5.689	2-Hydroxy-3-carboxy-6-oxo-7-methylocta-2,4-dienoate	C10H12O6	227.056	-0.48	Fatty acids	Fatty Acids and Conjugates	Branched fatty acids	Dicarboxylic acids
5.79	D-Tryptophan	C11H12N2O2	203.083	-0.36	Amino acids and Peptides Shikimates and Phenylpropanoids	Small peptides	Aminoacids
5.915	Elenaic acid	C11H14O6	241.072	-0.32	Terpenoids	Monoterpenoids	Secoiridoid monoterpenoids
6.14	ent-Epicatechin-(4alpha->6)-ent-epicatechin	C30H26 O12	577.135	-0.57	Shikimates and Phenylpropanoids	Flavonoids	Proanthocyanins
6.265	Cinnamtannin A1	C45H38O18	865.198	0.93	Shikimates and Phenylpropanoids	Flavonoids	Proanthocyanins
6.341	Epicatechin	C15H14O6	289.072	-1.69	Shikimates and Phenylpropanoids	Flavonoids	Flavan-3-ols
6.416	2,5-Dihydroxybenzaldehyde	C7H6O3	137.024	-0.15	Shikimates and Phenylpropanoids Terpenoids	Meroterpenoids	Meromonoterpenoids
6.44	Potassium 2-(1'-ethoxy) ethoxypropanoate	C7 H14O4	161.082	2.05	Not classified
6.641	APIIN	C26 H28O14	563.141	0.18	Shikimates and Phenylpropanoids	Flavonoids	Flavones		Glycoside
6.678	3,4-Dihydroxybenzaldehyde	C7H6O3	137.024	1.6	Shikimates and Phenylpropanoids	Phenolic acids (C6-C1)	Shikimic acids and derivatives	Simple phenolic acids
6.792	Procyanidin B2	C30 H26 O12	577.135	0.75	Shikimates and Phenylpropanoids	Flavonoids	Proanthocyanins
6.816	Bisbynin	C15 H22 O5	281.14	-0.83	Terpenoids	Sesquiterpenoids
6.87	Vanillic acid	C8H8O4	167.035	-1.7	Shikimates and Phenylpropanoids	Phenolic acids (C6-C1) Phenylpropanoids (C6-C3)	Cinnamic acids and derivatives	Simple phenolic acids
6.992	Dihydroferulic acid 4-O-glucuronide	C16 H20 O10	371.098	1.15	Shikimates and Phenylpropanoids				Glycoside
7.092	7-Hydroxyaloin B	C21H22O10	433.114	1.22	Polyketides	Polycyclic aromatic polyketides	Anthraquinones and anthrones
7.317	Phloroacetophenone 6'-[xylosyl-(1->6)-glucoside]	C21H30O13	489.161	1.57	Polyketides	Phloroglucinols	Acyl phloroglucinols		Glycoside
7.493	Piceatannol 3,4'-diglucoside	C26H32O14	567.171	1.84	Shikimates and Phenylpropanoids	Stilbenoids	Monomeric stilbenes		Glycoside
7.518	Phloridzin	C21H24O10	435.129	1.02	Shikimates and Phenylpropanoids	Stilbenoids	Monomeric stilbenes		Glycoside
7.593	3',6-Disinapoylsucrose	C34 H42O19	753.224	1.29	Shikimates and Phenylpropanoids	Flavonoids	Chalcones		Glycoside
7.693	Natsudaidain 3-(4-O-3-hydroxy-3-methylglutaroylglucoside)	C33H40O18	723.213	1.63	Shikimates and Phenylpropanoids	Flavonoids	Flavonols		Glycoside
7.718	Lentialexin	C8H8O	119.05	2.4	Fatty acids	Fatty acyls	Fatty alcohols
7.743	FMNH	C17H23N4O9P	457.113	-0.94	Alkaloids	Pseudoalkaloids	pteridine alkaloids
7.793	Sinapic acid	C11H12O5	223.061	0.22	Shikimates and Phenylpropanoids	Phenylpropanoids (C6-C3)	Cinnamic acids and derivatives
7.894	(±)-Taxifolin	C15H12O7	303.051	0.37	Shikimates and Phenylpropanoids	Flavonoids	Dihydroflavonols
7.919	Ferulic acid	C10H10O4	193.05	1.32	Shikimates and Phenylpropanoids	Phenylpropanoids (C6-C3)	Cinnamic acids and derivatives
7.994	Apocynin A	C24H20O10	467.098	1.28	Shikimates and Phenylpropanoids	Flavonoids	Flavan-3-ols
8.194	Methyl N-(a-methylbutyryl)glycine	C9H16O4	187.097	1.47	Terpenoids	Sesquiterpenoids	Eremophilane sesquiterpenoids		Glycoside
8.495	Isopetasoside	C21H32O7	395.207	0.25	Terpenoids	Sesquiterpenoids	Eremophilane sesquiterpenoids		Glycoside
8.72	Benzoic acid	C7H6O2	121.029	1.77	Shikimates and Phenylpropanoids	Phenolic acids (C6-C1)	Simple phenolic acids
8.795	2',4'-Dihydroxy-6'-methoxyacetophenone	C9H10O4	181.051	-1.01	Polyketides	Phloroglucinols	Acyl phloroglucinols
8.858	Compound III(S)	C22H30N2O3	369.218	0.07	Alkaloids
8.996	Arene oxide	C6 H6O	93.0346	0.11	Not classified
9.021	p-Salicylic acid	C7H6O3	137.024	1.87	Shikimates and Phenylpropanoids	Phenolic acids (C6-C1)	Simple phenolic acids
9.045	5-Hydroxyferulate	C10H10O5	209.046	-0.31	Shikimates and Phenylpropanoids	Phenylpropanoids (C6-C3)	Cinnamic acids and derivatives
9.121	Quercetin	C15H10O7	301.035	0.21	Shikimates and Phenylpropanoids	Flavonoids	Flavonols
9.384	(9R,10S,12Z)-9,10-Dihydroxy-8-oxo-12-octadecenoic acid	C18H32O5	327.217	0.89	Fatty acids	Octadecanoids	Other Octadecanoids
9.397	Ascariadole epoxide	C10H16O3	183.103	-0.32	Not classified
9.522	CAY10412	C25H36O2S	399.236	0.14	Fatty acids
9.546	Cyclokievitone hydrate	C20H20O7	371.113	0.56	Shikimates and Phenylpropanoids	Isoflavonoids	Isoflavanones	Isoflavones
9.547	9,10,13-Trihydroxystearic acid	C18H36O5	331.25	-1.14	Fatty acids	Fatty Acids and Conjugates Octadecanoids	Hydroxy fatty acids	Other Octadecanoids
9.747	9S,10S,11R-trihydroxy-12Z-octadecenoic acid	C18H34O5	329.234	-1.47	Fatty acids	Octadecanoids	Other Octadecanoids
9.847	(-)-Bisdechlorogeodin	C17H14O7	329.067	-0.98	Polyketides	Aromatic polyketides	Griseofulvins
9.897	Diosmetin	C16 H12O6	299.056	1.29	Shikimates and Phenylpropanoids	Flavonoids	Flavonols
10.06	9,10-dihydroxy-hexadecanoic acid	C16H32O4	287.223	-2.06	Fatty acids	Fatty Acids and Conjugates Octadecanoids	Hydroxy fatty acids	Other Octadecanoids
11.125	ent-8-iso Prostaglandin F2a-d9	C20H25D9O5	362.291	-3.67	Not classified
11.5	Myrsinone	C17 H26 O4	293.176	0.76	Polyketides	Aromatic polyketides	Benzoquinones
12.051	N3'-Acetylapramycin	C23 H43 N5 O12	580.286	-3.43	Carbohydrates	Polyols	Amino cyclitols		Glycoside
12.08	α-tocotrienol	C29H44O2	423.326	-1.62	Terpenoids	Meroterpenoids	Prenyl quinone meroterpenoids
12.339	Val His Lys	C17H30N6O4	381.225	0.39	Not classified
12.603	Auxin b	C18H30O4	309.207	1.5	Not classified
12.652	Linoleic acid	C18H32O2	279.233	1.56	Fatty acids	Fatty Acids and Conjugates	Unsaturated fatty acids
12.728	Geldanamycin Analog	C28H39N3O8	544.265	3.05	Not classified
12.916	PE(18:2(9Z,12Z)/0:0)	C23H44NO7P	476.278	0.02	Fatty acids	Glycerophospholipids	Glycerophosphoethanolamines
12.978	Orizaterpenyl benzoate	C17H26O3	277.18	-1.2	Not classified
13.003	Panaxacol	C17H26O3	277.18	1.22	Fatty acids	Fatty acyls	Fatty alcohols
13.204	9,14-dihydroxy-octadecanoic acid	C18H36O4	315.254	-0.03	Fatty acids	Fatty Acids and Conjugates Octadecanoids	Hydroxy fatty acids	Other Octadecanoids
13.241	3,4-Dimethyl-5-pentyl-2-furanheptanoic acid	C18H30O3	293.212	-0.81	Fatty acids	Fatty Acids and Conjugates	Heterocyclic fatty acids
13.604	LysoPE(0:0/16:0)	C21H44 NO7P	452.278	-0.09	Fatty acids	Glycerophospholipids	Glycerophosphoethanolamines
13.629	16-hydroxy hexadecanoic acid	C16 H32O3	271.229	-2.83	Fatty acids	Fatty Acids and Conjugates	Hydroxy fatty acids
13.654	Isopalmitic acid	C16H32O2	255.233	0.45	Fatty acids	Fatty Acids and Conjugates	Branched fatty acids
13.754	8-HpODE	C18H32O4	311.223	0.15	Fatty acids	Octadecanoids	Other Octadecanoids
14.255	PS(14:0/22:0)	C42H82NO10P	790.559	1.53	Fatty acids	Glycerophospholipids	Glycerophosphoserines
14.256	13(R)-HODE	C18H32O3	295.228	-2.18	Fatty acids	Octadecanoids	Other Octadecanoids
14.731	(S)-Nerolidol 3-O-[a-L-rhamnopyranosyl-(1->2)-b-D-glucopyranoside]	C27H46O10	529.301	1.46	Terpenoids	Sesquiterpenoids	Farnesane sesquiterpenoids		Glycoside
14.769	12R-HOME(13Z)	C18H34O3	297.244	-1.12	Fatty acids	Octadecanoids	Other Octadecanoids
14.907	PS(21:0/0:0)	C27H54NO9P	566.346	0.78	Fatty acids	Glycerophospholipids	Glycerophosphoserines
15.232	Ricinoleic acid	C18H34O3	297.243	0.63	Fatty acids	Fatty Acids and Conjugates Octadecanoids	Hydroxy fatty acids	Other Octadecanoids
15.633	9-OxoODE	C18H30O3	293.212	-0.53	Fatty acids	Fatty Acids and Conjugates Octadecanoids	Other Octadecanoids	Oxo fatty acids Unsaturated fatty acids
16.485	γ-tocopherol	C28H48O2	461.362	-3.04	Terpenoids	Meroterpenoids	Prenyl quinone meroterpenoids
16.485	δ-tocopherol	C27H46O2	461.362	-3.14	Terpenoids	Meroterpenoids	Prenyl quinone meroterpenoids
16.911	9(S)-HODE	C18H32O3	295.228	-1.06	Fatty acids	Octadecanoids	Other Octadecanoids
17.837	Etretinate	C23H30O3	353.212	1.8	Polyketides Terpenoids
18.013	9-methoxy-heptadecanoic acid	C18H36O3	299.259	0.86	Fatty acids	Fatty Acids and Conjugates	Methoxy fatty acids
18.413	Vaccenic acid	C18H34O2	281.249	-0.53	Fatty acids	Fatty Acids and Conjugates	Unsaturated fatty acids
19.215	cis-9,10-Epoxystearic acid	C18H34O3	297.244	-1.13	Fatty acids	Octadecanoids	Other Octadecanoids
22.697	Sitosteryl 3β-D-glucopyranoside	C35H60O6	621.436	-2.12	Terpenoids	Steroids	Stigmastane steroids		Glycoside

## Sheet: HGDN 59 (+)
RT (min)	Compound identification	Molecular formula	Experimental m/z	Mass error (ppm)	Pathway	Superclass	Class	Class	Glycoside
1.808	nephritogenoside	C18H32O16	543.133	-1.43	Carbohydrates	Saccharides	Disaccharides	Polysaccharides	Glycoside
1.833	2-O-a-D-Galactopyranuronosyl-L-rhamnose	C12H22O11	381.08	-3.23	Carbohydrates	Saccharides	Disaccharides		Glycoside
2.033	Maltotriose	C18H32O16	527.159	-0.45	Carbohydrates	Saccharides	Disaccharides	Polysaccharides	Glycoside
2.46	Vanillin	C8H8O3	170.081	-2.23	Shikimates and Phenylpropanoids	Phenolic acids (C6-C1) Phenylpropanoids (C6-C3)	Cinnamic acids and derivatives	Simple phenolic acids
2.509	Adenine	C5H5N5	136.062	-4.2	Alkaloids	Pseudoalkaloids	Purine alkaloids
2.534	Adenosine	C10H13N5O4	268.104	-0.48	Carbohydrates	Nucleosides	Purine nucleos(t)ides
2.535	Dambonitol	C8H16O6	231.085	-3.2	Carbohydrates	Polyols	Cyclitols
2.684	Pirbuterol	C12H20N2O3	241.155	-0.15	Alkaloids
3.812	Pantothenic Acid	C9H17NO5	242.1	-1.21	Amino acids and Peptides	Small peptides	Dipeptides
4.263	p-coumaric acid	C9H8O3	182.081	-0.21	Shikimates and Phenylpropanoids	Phenylpropanoids (C6-C3)	Cinnamic acids and derivatives
4.4	Dihydroartemisinin	C15H24O5	302.197	-1.89	Terpenoids	Sesquiterpenoids	Arteminisin		Glycoside
5.214	(±)Fenfluramine	C12H16F3N	249.157	0.32	Alkaloids	Pseudoalkaloids
5.64	Amygdalin	C20H27NO11	480.147	1.13	Amino acids and Peptides	Amino acid glycosides	Cyanogenic glycosides		Glycoside
5.816	3-Amino-2-naphthoic acid	C11H9NO2	188.071	-0.96	Not classified
5.916	Asp Trp Glu	C20H24N4O8	471.147	2.93	Amino acids and Peptides	Small peptides	Tripeptides
5.966	N-feruloylpurtrescine (FerPut)	C14H20N2O	265.155	-0.82	Alkaloids	Ornithine alkaloids	Polyamines
6.154	Galactan	C20H36O16	571.163	-0.19	Carbohydrates	Saccharides	Polysaccharides		Glycoside
6.241	Procyanidin B2	C30H26O12	579.149	0.74	Shikimates and Phenylpropanoids	Flavonoids	Proanthocyanins
6.317	Butoctamide hydrogen succinate	C16H29NO5	316.212	-1.26	Fatty acids
6.341	N-Carboxyacetyl-D-phenylalanine	C12H13NO5	274.068	0.7	Amino acids and Peptides	Small peptides	Dipeptides
6.367	Salicyclic acid	C7H6O3	139.039	1.11	Shikimates and Phenylpropanoids	Phenolic acids (C6-C1)	Simple phenolic acids
6.417	Asp Asn Lys	C14H25N5O7	393.21	-1.84	Amino acids and Peptides	Small peptides	Tripeptides
6.442	(+)-Lyoniresinol 9-glucoside	C28H38O13	605.22	0.54	Shikimates and Phenylpropanoids	Lignans	Arylnaphthalene and aryltetralin lignans		Glycoside
6.567	N-Ac-Asp-Glu-Val-Asp-CHO	C20H30N4O11	541.153	1.41	Not classified
6.717	Arg Gln Arg	C17H34N10O5	481.262	-3.95	Amino acids and Peptides	Small peptides	Dipeptides	Tripeptides
6.842	1-O-Desmethyltetrabenazine glucuronide	C24 H33 N O9	480.223	-0.46	Not classified
7.08	Matsutakeside I	C30H36O14	621.215	4.73	Shikimates and Phenylpropanoids	Lignans	Neolignans		Glycoside
7.456	Compound IV	C20H26N2O3	360.229	-2.27	Alkaloids
7.719	Natsudaidain 3-(4-O-3-hydroxy-3-methylglutaroylglucoside)	C33H40O18	747.211	0.65	Shikimates and Phenylpropanoids	Flavonoids	Flavonols		Glycoside
7.844	Secasterone	C28H46O4	241.204	-1.15	Terpenoids	Steroids	Cholestane steroids
7.932	Gln Gln Ile	C16H29N5O6	405.246	-1.61	Amino acids and Peptides	Small peptides	Tripeptides
7.995	Pentyl heptanoate	C12H24O2	218.212	-2.65	Fatty acids	Fatty esters	Wax monoesters
8.12	3-(L-Menthoxy)-2-methylpropane-1,2-diol	C14H28O3	262.238	-1.05	Terpenoids	Monoterpenoids	Menthane monoterpenoids	Monocyclic monoterpenoids
8.245	L-Histidinol phosphate	C6H12N3O4P	239.089	3.59	Alkaloids	Histidine alkaloids	Imidazole alkaloids
8.295	(3R,7R)-1,3,7-Octanetriol	C8H18O3	185.115	-4.21	Fatty acids	Fatty acyls	Fatty alcohols
8.345	Fenaminosulf	C8 H11N3O3S	247.086	0.7	Not classified
8.746	Patuletin 3-rhamnoside-7-(3''',4'''-diacetylrhamnoside)	C32H36O18	709.195	3.91	Shikimates and Phenylpropanoids	Flavonoids	Flavonols		Glycoside
8.921	Tymazoline	C14H20N2O	233.166	-3.94	Terpenoids	Monoterpenoids	Menthane monoterpenoids
8.973	Myristic acid	C14H28O2	246.242	-1.81	Fatty acids	Fatty Acids and Conjugates	Branched fatty acids	Unsaturated fatty acids
9.122	Decyl isobutyrate	C14H28O2	246.244	-3.29	Fatty acids	Fatty esters	Wax monoesters
9.447	Diphenylmethylphosphine	C13H13P	223.065	0.83	Shikimates and Phenylpropanoids
9.585	9,10,13-Trihydroxystearic acid	C18H36O5	355.246	-0.5	Fatty acids	Fatty Acids and Conjugates Octadecanoids	Hydroxy fatty acids	Other Octadecanoids
9.673	Oryzalexin C	C20H28O2	301.216	0.34	Terpenoids	Diterpenoids	Norpimarane and Norisopimarane diterpenoids	Pimarane and Isopimarane diterpenoids
9.748	9S,10S,11R-trihydroxy-12Z-octadecenoic acid	C18H34O5	353.231	-2.31	Fatty acids	Octadecanoids	Other Octadecanoids
10.024	9,10-dihydroxy-hexadecanoic acid	C16 H32O4	311.219	-0.23	Fatty acids	Fatty Acids and Conjugates Octadecanoids	Hydroxy fatty acids	Other Octadecanoids
10.224	10,20-Dihydroxyeicosanoic acid	C20H40O4	362.327	-1.99	Fatty acids	Fatty Acids and Conjugates	Hydroxy fatty acids
10.437	C17 Sphinganine	C17H37NO2	288.29	-0.91	Fatty acids	Sphingolipids	Sphingoid bases
10.5	Trimethylolpropane trimethacrylate	C18H26O6	361.163	-1.7	Terpenoids
10.675	Dehydrophytosphingosine	C18H37NO3	316.286	-3.16	Fatty acids	Sphingolipids	Sphingoid bases
10.85	Xestoaminol C	C14H31NO	230.248	-0.74	Fatty acids	Sphingolipids	Sphingoid bases
10.877	Stearic acid	C18H36O2	302.305	-0.52	Fatty acids	Fatty Acids and Conjugates	Unsaturated fatty acids
10.925	Terbutryn	C10H19N5S	242.143	-0.32	Alkaloids
11.025	Linoleamide	C18H33NO	280.264	-1.45	Fatty acids	Fatty amides	Primary amides
11.151	Phytosphingosine	C18H39NO3	318.301	-3.88	Fatty acids	Sphingolipids	Sphingoid bases
11.251	Sphingosine	C18H37NO2	300.29	-0.29	Fatty acids	Sphingolipids	Sphingoid bases
11.426	N-Oleoyl-L-Serine	C21H39NO4	387.322	-1.12	Fatty acids	Fatty amides	N-acyl amines
11.477	Campesteryl ferulate	C38H56O4	599.408	1.35	Terpenoids	Steroids	Cholestane steroids	Ergostane steroids
11.502	C-2 Ceramide	C20H39NO3	342.3	-0.71	Fatty acids	Sphingolipids	Ceramides	Sphingoid bases
11.577	Phytocassane F	C20H28O4	355.188	-4.84	Terpenoids	Diterpenoids	Cassane diterpenoids
11.702	Sphinganine	C18H39NO2	302.306	-1.12	Fatty acids	Sphingolipids	Sphingoid bases
11.752	Gingerglycolipid A	C33H56O14	699.355	1.33	Fatty acids	Glycerolipids	Glycosylmonoacylglycerols		Glycoside
11.827	PGJ2	C20 H30 O4	357.204	-0.97	Fatty acids	Eicosanoids	Isoprostanes	Prostaglandins
11.902	CAY10621	C26H45NO4	436.342	0.63	Not classified
11.952	N-Hexadecanoylpyrrolidine	C20H39NO	327.337	0.65	Fatty acids	Fatty amides	N-acyl amines
11.978	Oryzalexin S	C20H32O2	322.274	-0.03	Terpenoids	Diterpenoids	Aphidicolane diterpenoids
12.027	Irbesartan	C25H28N6O	467.195	0.3	Alkaloids
12.052	Dihydroceramide C2	C20H41NO3	344.317	-1.82	Fatty acids	Sphingolipids	Ceramides	Sphingoid bases
12.065	PE(17:0/0:0)	C22H46NO7P	490.291	-1.8	Fatty acids	Glycerophospholipids	Glycerophosphoethanolamines
12.178	N,N-dimethyl-Safingol	C20H43NO2	330.338	-3.27	Fatty acids	Sphingolipids	Sphingoid bases
12.253	Clausarinol	C24H30O6	437.195	-2.71	Shikimates and Phenylpropanoids	Coumarins	Pyranocoumarins	Simple coumarins
12.328	Elastin	C27H48N6O6	575.353	0.19	Amino acids and Peptides	Oligopeptides Small peptides	Linear peptides	Tripeptides
12.453	Asn Tyr Lys	C19H29N5O6	441.246	-0.77	Amino acids and Peptides	Small peptides	Tripeptides
12.48	1-phenyl-2-hydroxy-3,7-dimethyl-11-aldehydic-tetradecane-2-beta-D-glucopyranoside	C23H38O2	364.32	-1.64	Not classified
12.503	Gingerglycolipid B	C33H58O14	701.372	-0.3	Fatty acids	Glycerolipids	Glycosylmonoacylglycerols		Glycoside
12.628	9(Z),11(E),13(E)-Octadecatrienoic Acid ethyl ester	C20H34O2	307.263	-0.27	Fatty acids	Fatty esters	Wax monoesters
12.704	Desglucocheirotoxol	C29H44O10	575.284	-1.71	Terpenoids	Steroids	Cardenolides		Glycoside
12.729	3Z,6Z,9Z,12Z,15Z-Tricosapentaene	C23H38	332.332	-2.12	Fatty acids	Fatty acyls	Hydrocarbons
12.779	Phytocassane E	C20H28O3	339.193	-0.64	Terpenoids	Diterpenoids	Cassane diterpenoids
12.917	SLF	C30H40N2O6	542.322	0.31	Amino acids and Peptides
12.954	1-Naphthylacetylspermine	C22H34N4O	393.262	1.23	Alkaloids	Ornithine alkaloids	Polyamines
13.181	Phytocassane C	C20H30O3	341.209	-3.05	Terpenoids	Diterpenoids	Cassane diterpenoids
13.582	Momilactone A	C20H26O3	337.178	-0.74	Terpenoids	Diterpenoids	Pimarane and Isopimarane diterpenoids
13.593	20:2(5Z,9Z)(11Me,15Me,19Me)	C23 H42 O2	368.354	-3.62	Fatty acids	Fatty Acids and Conjugates	Branched fatty acids
13.755	Gingerglycolipid C	C33 H60 O14	703.388	-0.92	Fatty acids	Glycerophospholipids	Glycosylmonoacylglycerols		Glycoside
13.781	Phytocassane B	C20H30O4	357.204	0.48	Terpenoids	Diterpenoids	Cassane diterpenoids
14.106	PE(19:0/0:0)	C24 H50 N O7 P	518.323	-2.96	Fatty acids	Glycerophospholipids	Glycerophosphoethanolamines
14.557	27-nor-24S-methylcholestan-3beta,4beta,5alpha,6alpha,7beta,8beta,14alpha,15alpha,24-nonol	C27 H48 O9	539.32	-2.37	Terpenoids	Steroids	Cholestane steroids
15.459	2-Stearyl citrate	C24 H44 O7	467.299	-2.34	Fatty acids	Fatty Acids and Conjugates
15.734	Spongipregnoloside C	C39 H62 O15	809.371	1.14	Terpenoids	Steroids	Pregnane steroids		Glycoside
15.835	Ambrettolic acid	C16H30O3	293.209	1.85	Fatty acids	Fatty Acids and Conjugates	Hydroxy fatty acids
16.36	Picrasin C	C23H34O7	445.22	0.16	Terpenoids	Triterpenoids	Quassinoids
16.511	Diisobutyl phthalate	C16H22O4	301.142	-2.42	Shikimates and Phenylpropanoids	Phenolic acids (C6-C1)	Shikimic acids and derivatives	Simple phenolic acids
16.699	8-iso Prostaglandin E2 isopropyl ester	C23H38O5	395.278	3.69	Fatty acids	Eicosanoids	Prostaglandins
17.663	Uzarigenin 3-[xylosyl-(1->2)-rhamnoside]	C34H52O12	675.334	1.67	Terpenoids	Steroids	Cardenolides		Glycoside
17.726	Himbacine	C22H35NO2	346.273	4.24	Alkaloids	Lysine alkaloids	Piperidine alkaloids
17.738	Linoleoyl Ethanolamide	C20H37NO2	324.29	-1.05	Fatty acids	Fatty amides	N-acyl ethanolamines (endocannabinoids)
17.863	Spongipregnoloside C	C39H62O15	809.371	1.16	Terpenoids	Steroids	Pregnane steroids		Glycoside
17.964	Montanol	C21H36O4	375.251	-1.49	Polyketides	Linear polyketides	Open-chain polyketides
18.715	Polidocanol	C30H62O10	605.423	0.91	Fatty acids	Glycerolipids	Triacylglycerols
19.203	N-Oleoyl Glycine	C20H37NO3	340.286	-2.43	Fatty acids	Fatty amides	N-acyl amines
19.341	Glyceryl lactooleate	C24H44O6	429.32	2.96	Fatty acids	Glycerolipids Fatty esters	Monoacylglycerols	Wax monoesters
19.393	cis-octadec-9-enoic (oleic) acid	C18H34O2	300.289	-4.24	Fatty acids	Fatty Acids and Conjugates	Unsaturated fatty acids
19.417	17,20-dimethyl Prostaglandin F1α	C22H40O5	385.294	3.22	Not classified
19.617	Palmitoyl-EA	C18H37NO2	322.272	0.17	Fatty acids	Fatty amides	N-acyl ethanolamines (endocannabinoids)
20.105	Acetylenic acids; 17-Octadecen-9-ynoic acid	C18H30O2	279.233	-3	Fatty acids	Fatty Acids and Conjugates	Unsaturated fatty acids
20.243	2-Linoleoyl Glycerol	C21H38O4	355.285	-1.94	Fatty acids	Glycerolipids	Monoacylglycerols
20.293	Methyl acetyl ricinoleate	C21H38O4	377.267	-2.75	Fatty acids	Fatty esters	Wax monoesters
20.443	Oleoyl Ethanolamide	C20H39NO2	348.288	-1.12	Fatty acids	Fatty amides	N-acyl ethanolamines (endocannabinoids)
20.568	N-oleoyl GABA	C22H41NO3	390.298	1.05	Fatty acids	Fatty amides	N-acyl amines
20.644	Drotaverine	C24H31NO4	420.215	-0.16	Shikimates and Phenylpropanoids
20.996	Stigmast-4-en-3-one	C29H48O	413.376	-4.21	Terpenoids	Steroids	Stigmastane steroids
21.044	Palmitic amide	C16H33NO	256.264	-0.63	Fatty acids	Fatty amides	Primary amides
21.783	Oleamide	C18H35NO	282.279	-0.31	Fatty acids	Fatty amides	Primary amides
21.896	Oryzalexin A	C20H30O2	325.212	-4.79	Terpenoids	Diterpenoids	Pimarane and Isopimarane diterpenoids
22.022	Eicosapentaenoic Acid	C20H30O2	325.212	4.57	Fatty acids	Fatty Acids and Conjugates	Unsaturated fatty acids
22.399	Stigmasta-3,5,22-triene	C29H46	395.366	-3.83	Terpenoids	Steroids	Cholestane steroids	Stigmastane steroids
22.585	Schleicherastatin 3	C29H50O3	469.365	1.01	Terpenoids	Steroids	Cholestane steroids	Ergostane steroids
22.623	Octadecyl fumarate	C22H40O4	391.282	0.22	Fatty acids	Fatty esters	Wax monoesters
23.048	Terodiline hydrochloride	C20H27N	282.222	0.25	Alkaloids	Pseudoalkaloids	Phenylalanine-derived alkaloids
23.2	Lanast-7,9(11)-dien-3alpha,15alpha-diol-3alpha-D-glucofuranoside	C30H50O2	465.369	-3.55	Not classified

## Sheet: HML (-)
RT (min)	Compound identification	Molecular formula	Experimental m/z	Mass error (ppm)	Pathway	Superclass	Class	Class	Glycoside
1.835	1-Kestose	C18H32O16	503.163	-1.67	Carbohydrates	Saccharides	Disaccharides	Polysaccharides	Glycoside
1.886	Sucrose	C12H22O11	341.11	-2.72	Carbohydrates	Saccharides	Disaccharides	Polysaccharides	Glycoside
2.437	L-Iditol	C6H14O6	181.072	0.62	Carbohydrates	Saccharides	Monosaccharides
2.512	methoxyacetic acid	C3H6O3	89.0243	1.1	Amino acids and Peptides	Small peptides	Aminoacids
2.537	(S)-2,3-Dihydro-3,5-dihydroxy-2-oxo-3-indoleacetic acid 5-[glucosyl-(1->4)-b-D-glucoside]	C22H29NO15	546.146	0.6	Alkaloids				Glycoside
2.587	(R)-2,3-Dihydro-3,5-dihydroxy-2-oxo-3-indoleacetic acid	C10H9NO5	222.041	-0.17	Alkaloids	Tryptophan alkaloids	Simple oxindole alkaloids
2.637	6-Deoxyfagomine	C6H13NO2	130.087	1.37	Alkaloids	Lysine alkaloids
2.737	5-Acetyl-2,4-dimethyloxazole	C7H9NO2	138.056	0.56	Alkaloids
2.888	2-Nitroanisole	C7H7NO3	152.035	-0.29	Shikimates and Phenylpropanoids	Phenylpropanoids (C6-C3)	Cinnamic acids and derivatives
2.913	Pyrocatechol	C6H6O2	109.029	0.5	Shikimates and Phenylpropanoids
3.514	DL-Phenylalanine	C9H11NO2	164.072	-0.88	Amino acids and Peptides Shikimates and Phenylpropanoids	Small peptides	Aminoacids
3.714	4-Hydroxyisoleucine	C6H13NO3	146.082	0.16	Amino acids and Peptides	Small peptides	Aminoacids
3.739	Pantothenic Acid	C9H17NO5	218.104	-1.62	Amino acids and Peptides	Small peptides	Dipeptides
4.341	Dihydroxyphenylacetic acid	C8H8O4	167.035	-0.3	Shikimates and Phenylpropanoids	Phenolic acids (C6-C1)	Simple phenolic acids
4.541	1,3,5,8-Tetrahydroxy-6-methoxy-2-methylanthraquinone	C16H12O7	315.051	0.17	Polyketides	Polycyclic aromatic polyketides	Anthraquinones and anthrones
5.217	Pyrocatechol	C6H6O2	109.029	-0.15	Shikimates and Phenylpropanoids
5.417	3,4-Dihydroxybenzoic acid	C7H6O4	153.019	-0.61	Shikimates and Phenylpropanoids	Phenolic acids (C6-C1)	Simple phenolic acids
5.505	Hydroquinone	C6H6O2	109.03	-1.82	Shikimates and Phenylpropanoids
5.643	2-Hydroxy-3-carboxy-6-oxo-7-methylocta-2,4-dienoate	C10H12O6	227.057	-1.86	Fatty acids	Fatty Acids and Conjugates	Branched fatty acids	Dicarboxylic acids
5.668	4-hydroxy-3-methoxyphenylacetic acid	C9H10O4	181.051	2	Shikimates and Phenylpropanoids	Phenolic acids (C6-C1)	Simple phenolic acids
5.718	D-Tryptophan	C11H12N2O2	203.083	-1.01	Amino acids and Peptides Shikimates and Phenylpropanoids	Small peptides	Aminoacids
6.144	Epigallocatechin 3-O-(4-hydroxybenzoate)	C22H18O9	425.088	-0.26	Shikimates and Phenylpropanoids	Flavonoids	Flavan-3-ols
6.156	Procyanidin B2	C30H26O12	577.135	-0.32	Shikimates and Phenylpropanoids	Flavonoids	Proanthocyanins
6.294	Cinnamtannin A1	C45H38O18	865.198	1.34	Shikimates and Phenylpropanoids	Flavonoids	Proanthocyanins
6.357	Epicatechin	C15H14O6	289.072	-1.17	Shikimates and Phenylpropanoids	Flavonoids	Flavan-3-ols
6.394	2,5-Dihydroxybenzaldehyde	C7H6O3	137.025	-1.29	Shikimates and Phenylpropanoids Terpenoids	Meroterpenoids	Meromonoterpenoids
6.444	Potassium 2-(1'-ethoxy) ethoxypropanoate	C7H14O4	161.082	0.62	Not classified
6.657	3,4-Dihydroxybenzaldehyde	C7H6O3	137.024	0.64	Shikimates and Phenylpropanoids	Phenolic acids (C6-C1)	Shikimic acids and derivatives	Simple phenolic acids
6.72	APIIN	C26H28O14	563.141	-0.18	Shikimates and Phenylpropanoids	Flavonoids	Flavones		Glycoside
6.895	3-(3-Furanyl)-2-methyl-2-propenal	C8H8O2	135.045	2.05	Terpenoids	Monoterpenoids
6.92	3-(3,5-Dihydroxyphenyl)-2-propenoic acid	C9H8O4	179.035	-0.88	Shikimates and Phenylpropanoids	Phenylpropanoids (C6-C3)	Cinnamic acids and derivatives
6.971	Syringic acid	C8H8O4	167.035	-0.21	Shikimates and Phenylpropanoids	Phenolic acids (C6-C1)	Simple phenolic acids
6.996	2-Hydroxy-3,4-dimethoxybenzoic Acid	C9H10O5	197.046	0.26	Shikimates and Phenylpropanoids	Phenolic acids (C6-C1)	Simple phenolic acids
7.196	7-Hydroxyaloin B	C21H22O10	433.114	0.38	Polyketides	Polycyclic aromatic polyketides	Anthraquinones and anthrones
7.246	2-Acetylfuran	C6H6O2	109.029	1.97	Polyketides	Cyclic polyketides	Furans
7.521	diethyl 2,6-dimethyl-4-oxo-4h-pyran-3,5-dicarboxylate	C13H16O6	267.087	0.18	Shikimates and Phenylpropanoids	Phenolic acids (C6-C1)	Shikimic acids and derivatives	Simple phenolic acids
7.597	3',6-Disinapoylsucrose	C34H42O19	753.224	1.5	Shikimates and Phenylpropanoids	Flavonoids	Chalcones		Glycoside
7.622	Phenethyl 6-galloylglucoside	C21H24O10	435.129	0.44	Shikimates and Phenylpropanoids	Phenylethanoids (C6-C2)	Phenylethanoids		Glycoside
7.646	p-Cresol	C7H8O	107.05	0.52	Not classified
7.697	Lentialexin	C8H8O	119.05	0.95	Fatty acids	Fatty acyls	Fatty alcohols
7.722	m-Coumaric acid	C9H8O3	163.04	0.53	Shikimates and Phenylpropanoids	Phenylpropanoids (C6-C3)	Cinnamic acids and derivatives
7.747	1,4-Benzodioxin-2(3H)-one	C8H6O3	149.024	-2.16	Shikimates and Phenylpropanoids
7.772	Isorhamnetin-3-O-glucoside	C22H22O12	477.103	-1.84	Shikimates and Phenylpropanoids	Flavonoids	Flavonols		Glycoside
7.797	Natsudaidain 3-(4-O-3-hydroxy-3-methylglutaroylglucoside)	C33H40O18	723.213	1.14	Shikimates and Phenylpropanoids	Flavonoids	Flavonols		Glycoside
7.822	FMNH	C17H23N4O9P	457.114	-1.73	Alkaloids	Pseudoalkaloids	pteridine alkaloids
7.897	Sinapic acid	C11H12O5	223.061	-0.03	Shikimates and Phenylpropanoids	Phenylpropanoids (C6-C3)	Cinnamic acids and derivatives
7.922	BL V	C22H16O9	423.072	-0.58	Shikimates and Phenylpropanoids	Terphenyls	p-Terphenyls
7.998	(±)-Taxifolin	C15H12O7	303.051	-0.72	Shikimates and Phenylpropanoids	Flavonoids	Dihydroflavonols
8.123	Ferulic acid	C10H10O4	193.051	-1.42	Shikimates and Phenylpropanoids	Phenylpropanoids (C6-C3)	Cinnamic acids and derivatives
8.398	Methyl N-(a-methylbutyryl)glycine	C9H16O4	187.098	0.21	Not classified
8.448	4,5-Dimethyl-4-hexen-3-one	C8H14O	125.097	1.56	Fatty acids Terpenoids	Fatty acyls Monoterpenoids	Menthane monoterpenoids	Oxygenated hydrocarbons
8.699	4-formyl Indole	C9H7NO	144.046	-0.16	Alkaloids	Tryptophan alkaloids	Simple indole alkaloids
8.724	Isopetasoside	C21H32O7	395.207	-0.01	Terpenoids	Sesquiterpenoids	Eremophilane sesquiterpenoids		Glycoside
8.962	Compound III(S)	C22H30N2O3	369.219	-0.81	Alkaloids
8.974	2',4'-Dihydroxy-6'-methoxyacetophenone	C9H10O4	181.051	-0.15	Polyketides	Phloroglucinols	Acyl phloroglucinols
9.15	Arene oxide	C6H6O	93.0346	0.19	Not classified
9.225	Luteolin	C15H10O6	285.041	-1.32	Shikimates and Phenylpropanoids	Flavonoids	Flavones
9.249	5-Hydroxyferulate	C10H10O5	209.046	-1.29	Shikimates and Phenylpropanoids	Phenylpropanoids (C6-C3)	Cinnamic acids and derivatives
9.3	Quercetin	C15H10O7	301.035	-0.28	Shikimates and Phenylpropanoids	Flavonoids	Flavonols
9.538	Sorbitan laurate	C18H34O6	345.228	0.64	Fatty acids	Fatty esters	Wax monoesters
9.701	9,10,13-Trihydroxystearic acid	C18H36O5	331.25	-3.26	Fatty acids	Fatty Acids and Conjugates Octadecanoids	Hydroxy fatty acids	Other Octadecanoids
9.725	CAY10412	C25H36O2S	399.236	-0.65	Fatty acids
9.75	Cyclokievitone hydrate	C20H20O7	371.114	0.04	Shikimates and Phenylpropanoids	Isoflavonoids	Isoflavanones	Isoflavones
9.876	Rutin	C27H30O16	669.168	1.53	Shikimates and Phenylpropanoids	Flavonoids	Flavonols		Glycoside
9.926	9S,10S,11R-trihydroxy-12Z-octadecenoic acid	C18H34O5	329.234	-1.76	Fatty acids	Octadecanoids	Other Octadecanoids
10.026	Diosmetin	C16H12O6	299.056	-0.72	Shikimates and Phenylpropanoids	Flavonoids	Flavonols
10.101	alpha-(p-Methoxyphenyl)-6-methyl-2-pyridineacrylic acid	C16H15NO3	268.098	0.28	Alkaloids	Nicotinic acid alkaloids	Pyridine alkaloids
10.202	9,10-dihydroxy-hexadecanoic acid	C16H32O4	287.223	-0.81	Fatty acids	Fatty Acids and Conjugates Octadecanoids	Hydroxy fatty acids	Other Octadecanoids
10.302	Kanzonol Q	C15 H16 O4	259.098	-0.35	Shikimates and Phenylpropanoids	Coumarins	Pyranocoumarins	Simple coumarins
10.427	Tetranor-PGF1alpha	C16 H28 O5	299.186	-0.02	Fatty acids	Eicosanoids	Prostaglandins
10.765	(±)12,13-DiHOME	C18 H34 O4	313.239	-0.6	Fatty acids	Octadecanoids	Other Octadecanoids
10.903	ent-8-iso Prostaglandin F2a-d9	C20 H25 D9 O5	362.291	-3.94	Not classified
11.028	Obliquine	C26 H28 N2 O5	447.192	0.11	Alkaloids	Tyrosine alkaloids	Amarylidaceae alkaloids
11.604	Myrsinone	C17 H26 O4	293.176	-0.82	Polyketides	Aromatic polyketides	Benzoquinones
11.654	S-cucujolide V	C14 H22 O2	221.154	1.27	Fatty acids	Fatty esters	Lactones
11.754	His Lys Pro	C17 H28 N6 O4	379.21	-0.2	Not classified
12.155	JWH 200 2'-naphthyl isomer	C25 H24 N2 O2	383.177	-1.12	Alkaloids
12.281	Phytocassane F	C20H28O4	331.191	-2.8	Terpenoids	Diterpenoids	Cassane diterpenoids
12.531	Gingerglycolipid B	C33 H58 O14	677.375	1.23	Fatty acids	Glycerolipids	Glycosylmonoacylglycerols		Glycoside
12.731	Auxin b	C18 H30 O4	309.207	0.91	Not classified
12.831	Linoleic acid	C18 H32 O2	279.233	-0.63	Fatty acids	Fatty Acids and Conjugates	Unsaturated fatty acids
12.907	PE(18:2(9Z,12Z)/0:0)	C23 H44 N O7 P	476.279	-1.67	Fatty acids	Glycerophospholipids	Glycerophosphoethanolamines
12.932	Hexadecanedioic acid	C16 H30 O4	285.208	-1.84	Fatty acids	Fatty Acids and Conjugates	Dicarboxylic acids
12.977	Orizaterpenyl benzoate	C17H26O3	277.181	-3.84	Not classified
13.157	Stearidonic Acid	C18H28O2	275.202	-0.47	Fatty acids	Fatty Acids and Conjugates	Unsaturated fatty acids
13.207	9,14-dihydroxy-octadecanoic acid	C18H36O4	315.255	-1.29	Fatty acids	Fatty Acids and Conjugates Octadecanoids	Hydroxy fatty acids	Other Octadecanoids
13.22	9(S)-HOTrE	C18H30O3	293.213	-1.48	Fatty acids	Octadecanoids	Other Octadecanoids
13.633	Isopalmitic acid	C16H32O2	255.233	-0.89	Fatty acids	Fatty Acids and Conjugates	Branched fatty acids
13.721	LysoPE(0:0/16:0)	C21H44NO7P	452.279	-1.48	Fatty acids	Glycerophospholipids	Glycerophosphoethanolamines
13.783	8-HpODE	C18H32O4	311.223	-2.04	Fatty acids	Octadecanoids	Other Octadecanoids
14.259	13(R)-HODE	C18H32O3	295.229	-3.22	Fatty acids	Octadecanoids	Other Octadecanoids
14.296	PS(14:0/22:0)	C42H82NO10P	790.561	0.38	Fatty acids	Glycerophospholipids	Glycerophosphoserines
14.46	9-OxoODE	C18H30O3	293.213	-2.2	Fatty acids	Fatty Acids and Conjugates Octadecanoids	Other Octadecanoids	Oxo fatty acids Unsaturated fatty acids
14.86	16-hydroxy hexadecanoic acid	C16H32O3	271.228	-0.31	Fatty acids	Fatty Acids and Conjugates	Hydroxy fatty acids
14.96	(S)-Nerolidol 3-O-[a-L-rhamnopyranosyl-(1->2)-b-D-glucopyranoside]	C27H46O10	529.302	-0.39	Terpenoids	Sesquiterpenoids	Farnesane sesquiterpenoids		Glycoside
15.023	PS(21:0/0:0)	C27H54NO9P	566.347	-0.28	Fatty acids	Glycerophospholipids	Glycerophosphoserines
15.186	Ricinoleic acid	C18H34O3	297.244	-1.47	Fatty acids	Fatty Acids and Conjugates Octadecanoids	Hydroxy fatty acids	Other Octadecanoids
15.887	15-oxo-hexadecanoic acid	C16H30O3	269.213	-1.39	Fatty acids	Fatty Acids and Conjugates	Oxo fatty acids
16.162	6-HpOME(7E)	C18H34O4	313.238	0.02	Fatty acids	Octadecanoids	Other Octadecanoids
16.363	PI(18:2(9Z,12Z)/0:0)	C27H49O12P	595.288	0.73	Fatty acids	Glycerophospholipids	Glycerophosphoinositols
16.563	Val His Lys	C17H30N6O4	381.226	-0.06	Not classified
17.127	9(S)-HODE	C18H32O3	295.228	-2.14	Fatty acids	Octadecanoids	Other Octadecanoids
17.415	Spirostane-3,6-dione	C27H40O4	427.285	0.42	Terpenoids	Steroids	Spirostane steroids
17.628	PG(14:0/0:0)	C20H41O9P	455.241	0.86	Fatty acids	Glycerophospholipids	Glycerophosphoglycerols
17.891	Etretinate	C23H30O3	353.212	1.21	Polyketides Terpenoids
18.016	9-methoxy-heptadecanoic acid	C18H36O3	299.259	0.66	Fatty acids	Fatty Acids and Conjugates	Methoxy fatty acids
18.141	2,9-Bis(3-methyl-2E-pentenoyl)-2b,9a-dihydroxy-4Z,10(14)-oplopadien-3-one	C27H38O5	441.264	0.98	Terpenoids	Sesquiterpenoids	Oplopane sesquiterpenoids
18.166	N-cis-octadec-9Z-enoyl-L-Homoserine lactone	C22H39NO3	364.286	0.43	Fatty acids	Fatty amides	Fatty acyl homoserine lactones
18.467	Elaidic Acid	C18H34O2	281.249	-0.36	Fatty acids	Fatty Acids and Conjugates	Unsaturated fatty acids
18.517	Myristoleic acid	C14H26O2	225.186	0.1	Fatty acids	Fatty Acids and Conjugates	Unsaturated fatty acids
18.667	Macrocarpal H	C28H40O6	471.275	0.07	Polyketides Terpenoids	Phloroglucinols	Phloroglucinol-terpene hybrids
18.692	PG(17:2(9Z,12Z)/0:0)	C23H43O9P	493.256	1.82	Fatty acids	Glycerophospholipids	Glycerophosphoglycerols
19.218	cis-9,10-Epoxystearic acid	C18H34O3	297.244	-2.47	Fatty acids	Octadecanoids	Other Octadecanoids
19.769	(ent-2b,4S,9a)-2,4,9-Trihydroxy-10(14)-oplopen-3-one 2-(2-methylbutanoate) 9-(3-methyl-2E-pentenoate)	C26H40O6	447.275	1.4	Terpenoids	Sesquiterpenoids	Oplopane sesquiterpenoids
20.145	PA(O-16:0/12:0)	C31H63O7P	577.424	0.53	Fatty acids	Glycerophospholipids	Glycerophosphates
20.245	7-Ethyltridecane-4,6-dione	C15H28O2	239.202	-0.04	Fatty acids	Fatty acyls	Oxygenated hydrocarbons
20.296	Stigmasta-3,5-dien-7-one	C29H46O	455.352	-2.73	Terpenoids	Steroids	Stigmastane steroids
20.621	Myristic acid	C14 H28 O2	227.202	-2.59	Fatty acids	Fatty Acids and Conjugates	Branched fatty acids	Unsaturated fatty acids
20.746	Polyoxyethylene 40 monostearate	C20H40O3	327.291	0.11	Not classified
21.235	cis-7-Hexadecenoic Acid	C16H30O2	253.218	-2.64	Fatty acids	Fatty Acids and Conjugates	Unsaturated fatty acids
21.122	(3beta,5alpha,11beta,17beta)-9-Fluoro-17-methylandrostane-3,11,17-triol	C20H33FO3	339.234	0.7	Terpenoids	Steroids	Androstane steroids
21.899	Campesteryl trans-ferulate	C38H58O4	637.446	-3.26	Terpenoids	Steroids	Cholestane steroids	Ergostane steroids
21.998	Ecabet	C20H28O5S	379.159	-0.75	Terpenoids	Diterpenoids	Abietane diterpenoids	Podocarpane diterpenoids
22.098	Oryzalexin A	C20H30O2	303.23	-2.92	Terpenoids	Diterpenoids	Pimarane and Isopimarane diterpenoids
23	C17:1n-15	C17H32O2	267.233	-0.71	Fatty acids	Fatty Acids and Conjugates	Unsaturated fatty acids

## Sheet: HML (+)
RT (min)	Compound identification	Molecular formula	Experimental m/z	Mass error (ppm)	Pathway	Superclass	Class	Class	Glycoside
1.934	nephritogenoside	C18H32O16	543.134	-3.86	Carbohydrates	Saccharides	Disaccharides	Polysaccharides	Glycoside
1.971	Maltotriose	C18H32O16	527.16	-3.09	Carbohydrates	Saccharides	Disaccharides	Polysaccharides	Glycoside
2.06	γ-butyrolactone	C4H6O2	87.0441	-1.14	Fatty acids	Fatty esters	Lactones
2.097	Sucrose	C12H22O11	365.107	-3.32	Carbohydrates	Saccharides	Disaccharides	Polysaccharides	Glycoside
2.16	Vanillic acid	C8H8O4	186.076	-2.91	Shikimates and Phenylpropanoids	Phenolic acids (C6-C1) Phenylpropanoids (C6-C3)	Cinnamic acids and derivatives	Simple phenolic acids
2.811	Dambonitol	C8H16O6	231.085	-3.28	Carbohydrates	Polyols	Cyclitols
2.961	p-coumaric acid	C9H8O3	165.055	0.59	Shikimates and Phenylpropanoids	Phenylpropanoids (C6-C3)	Cinnamic acids and derivatives
3.011	Adenosine	C10H13N5O4	268.104	0.32	Carbohydrates	Nucleosides	Purine nucleos(t)ides
3.324	Pro Leu	C11H20N2O3	229.155	-2.26	Amino acids and Peptides	Small peptides	Dipeptides
5.633	Caffeic acid	C9H8O4	181.049	-0.69	Shikimates and Phenylpropanoids	Phenylpropanoids (C6-C3)	Cinnamic acids and derivatives
5.816	Pantothenic Acid	C9 H17NO5	242.101	-2.39	Amino acids and Peptides	Small peptides	Dipeptides
6.179	Isorhamnetin 3-O-[b-L-rhamnofuranosyl-(1->6)-D-glucopyranoside]	C28H32O16	642.201	3.44	Shikimates and Phenylpropanoids	Flavonoids	Flavonols		Glycoside
6.242	Pirimicarb	C11H18N4O2	261.132	2.86	Alkaloids
6.317	(±)Fenfluramine	C12H16F3N	249.158	-3.4	Alkaloids	Pseudoalkaloids
6.418	Amygdalin	C20H27NO11	480.148	-0.56	Amino acids and Peptides	Amino acid glycosides	Cyanogenic glycosides		Glycoside
6.58	3-Amino-2-naphthoic acid	C11H9NO2	188.071	-1.13	Not classified
6.618	Ile Tyr	C15H22N2O4	295.166	-2.29	Amino acids and Peptides	Small peptides	Dipeptides
6.756	Galactan	C20H36O16	571.165	-2.45	Carbohydrates	Saccharides	Polysaccharides		Glycoside
6.918	Butoctamide hydrogen succinate	C16H29NO5	316.212	-1.89	Fatty acids
6.943	Octylamine	C8H19N	130.159	-2.96	Fatty acids	Fatty Acids and Conjugates Fatty acyls	Amino fatty acids	Hydrocarbons
6.969	Salicyclic acid	C7H6O3	139.039	1.99	Shikimates and Phenylpropanoids	Phenolic acids (C6-C1)	Simple phenolic acids
6.971	Vanillin	C8H8O3	170.081	-0.36	Shikimates and Phenylpropanoids	Phenolic acids (C6-C1) Phenylpropanoids (C6-C3)	Cinnamic acids and derivatives	Simple phenolic acids
7.019	Epicatechin	C15H14O6	291.087	-1.62	Shikimates and Phenylpropanoids	Flavonoids	Flavan-3-ols
7.094	N-Ac-Asp-Glu-Val-Asp-CHO	C20H30N4O11	541.155	-0.82	Not classified
7.219	Arg Gln Arg	C17H34N10O5	481.263	-4.72	Amino acids and Peptides	Small peptides	Dipeptides	Tripeptides
7.419	N(6)-(Octanoyl)lysine	C14H28N2O3	273.218	-1.1	Fatty acids	Fatty amides	N-acyl amines
7.544	Matsutakeside I	C30H36O14	621.216	2.9	Shikimates and Phenylpropanoids	Lignans	Neolignans		Glycoside
7.745	Solanocapsine	C27H46N2O2	453.344	3.22	Alkaloids Terpenoids	Pseudoalkaloids	Steroidal alkaloids		Glycoside
7.82	Peonidin 3-galactoside-5-glucoside	C28H33O16	625.174	3.76	Shikimates and Phenylpropanoids	Flavonoids	Anthocyanidins		Glycoside
7.845	Phloroacetophenone 6'-[xylosyl-(1->6)-glucoside]	C21H30O13	513.158	0.58	Polyketides	Phloroglucinols	Acyl phloroglucinols		Glycoside
7.945	Nomilinic acid	C28H36O10	533.236	3.41	Terpenoids	Triterpenoids	Limonoids
7.971	Compound IV	C20H26N2O3	360.229	-3.07	Alkaloids
8.146	Natsudaidain 3-(4-O-3-hydroxy-3-methylglutaroylglucoside)	C33H40O18	747.212	-0.69	Shikimates and Phenylpropanoids	Flavonoids	Flavonols		Glycoside
8.421	Pentyl heptanoate	C12H24O2	218.212	-4.68	Fatty acids	Fatty esters	Wax monoesters
8.722	Vobtusine	C43H50N4O6	719.379	2.83	Alkaloids	Tryptophan alkaloids	Aspidosperma type	Aspidosperma-Iboga hybrid type (Vinca alkaloids)
8.922	Amprotropine	C18H29NO3	308.223	-3.48	Not classified
8.969	Myristic acid	C14H28O2	251.197	0.26	Not classified
9.223	Tymazoline	C14H20N2O	233.166	-3.89	Terpenoids	Monoterpenoids	Menthane monoterpenoids
9.423	Decyl isobutyrate	C14H28O2	246.243	-2.36	Fatty acids	Fatty esters	Wax monoesters
9.598	Prostaglandin D2-1-glyceryl ester	C23H38O7	427.268	3.25	Fatty acids	Eicosanoids	Prostaglandins
9.749	Pro Arg Ile	C17H32N6O4	385.256	-1.86	Amino acids and Peptides	Small peptides	Dipeptides	Tripeptides
9.971	Hexadecanoic acid	C16H32O2	279.228	1.37	Fatty acids	Fatty Acids and Conjugates	Carbocyclic fatty acids
10.024	N-Methylschinifoline	C16H17NO2	278.116	-3.59	Alkaloids	Tryptophan alkaloids Anthranilic acid alkaloids	Quinoline alkaloids
10.175	9S,10S,11R-trihydroxy-12Z-octadecenoic acid	C18H34O5	353.231	-3.98	Fatty acids	Octadecanoids	Other Octadecanoids
10.225	JWH 210 8-ethylnaphthyl isomer	C26H27NO	387.244	-2.78	Not classified
10.525	Hemigossypol	C15H16O4	283.095	-3.55	Terpenoids	Sesquiterpenoids	Cadinane sesquiterpenoids
10.601	Salviamalvin	C42H45O21	885.245	0.04	Shikimates and Phenylpropanoids	Flavonoids	Anthocyanidins		Glycoside
10.638	C17 Sphinganine	C17H37NO2	288.291	-2.84	Fatty acids	Sphingolipids	Sphingoid bases
10.65	Tetranor-PGF1alpha	C16H28O5	323.184	-3.28	Fatty acids	Eicosanoids	Prostaglandins
10.864	Dehydrophytosphingosine	C18H37NO3	316.286	-3.72	Fatty acids	Sphingolipids	Sphingoid bases
10.901	Duartin, Dimethyl Ether	C20H24O6	361.164	1.09	Shikimates and Phenylpropanoids	Flavonoids	Flavans
10.973	Stearic acid	C18H36O2	307.26	0.08	Fatty acids	Fatty Acids and Conjugates	Unsaturated fatty acids
11.102	(Z)-N-(2-hydroxyethyl)hexadec-7-enamide	C18H35NO2	298.276	-4.37	Not classified
11.151	Spiroxamine	C18H35NO2	320.257	-3.33	Not classified
11.127	Linoleamide	C18H33NO	280.265	-3.76	Fatty acids	Fatty amides	Primary amides
11.302	Phytosphingosine	C18H39NO3	318.302	-4.48	Fatty acids	Sphingolipids	Sphingoid bases
11.603	C-2 Ceramide	C20H39NO3	342.302	-4.07	Fatty acids	Sphingolipids	Ceramides	Sphingoid bases
11.703	Gingerenone B	C22H26O6	409.163	-3.07	Shikimates and Phenylpropanoids	Diarylheptanoids	Linear diarylheptanoids
11.853	Sphinganine	C18H39NO2	302.306	-1.57	Fatty acids	Sphingolipids	Sphingoid bases
12.003	N-Hexadecanoylpyrrolidine	C20H39NO	327.338	-4.37	Fatty acids	Fatty amides	N-acyl amines
12.079	1-phenyl-2-hydroxy-3,7-dimethyl-11-aldehydic-tetradecane-2-beta-D-glucopyranoside	C23H38O2	364.322	2.71	Not classified
12.079	Oryzalexin S	C20H32O2	322.274	1.79	Terpenoids	Diterpenoids	Aphidicolane diterpenoids
12.179	Dihydroceramide C2	C20H41NO3	344.317	-4.44	Fatty acids	Sphingolipids	Ceramides	Sphingoid bases
12.354	6-Hydroxyfluvastatin	C24H26FNO5	445.214	-0.28	Alkaloids
12.379	Irbesartan	C25H28N6O	467.196	-1.61	Alkaloids
12.429	Buprenorphine	C29H41NO4	468.31	1.65	Alkaloids	Tyrosine alkaloids	Isoquinoline alkaloids	Morphinan alkaloids
12.479	PA(21:4(6Z,9Z,12Z,15Z)/0:0)	C24H41O7P	490.292	0.76	Fatty acids	Glycerophospholipids	Glycerophosphates
12.504	4,6'-Epoxyorotiniflavan-4-ol	C26H28O6	437.195	1.04	Shikimates and Phenylpropanoids	Flavonoids
12.617	6-HpOME(7E)	C18H34O4	337.236	-3.97	Fatty acids	Octadecanoids	Other Octadecanoids
12.629	Elastin	C27H48N6O6	575.354	-2.01	Amino acids and Peptides	Oligopeptides Small peptides	Linear peptides	Tripeptides
12.98	Momilactone D	C20H26O4	353.173	-0.9	Not classified
13.005	Desglucocheirotoxol	C29H44O10	575.284	-2.04	Terpenoids	Steroids	Cardenolides		Glycoside
13.077	Phytocassane B	C20H30O4	335.22	-4.52	Terpenoids	Diterpenoids	Cassane diterpenoids
13.077	Linoleic acid	C18H32O2	281.247	-0.73	Not classified
13.105	PE(18:2(9Z,12Z)/0:0)	C23H44NO7P	478.295	-3.58	Fatty acids	Glycerophospholipids	Glycerophosphoethanolamines
13.13	PE(20:5(5Z,8Z,11Z,14Z,17Z)/0:0)	C25H42NO7P	500.276	1.53	Fatty acids	Glycerophospholipids	Glycerophosphoethanolamines
13.578	Momilactone A	C20H26O3	337.178	0.82	Terpenoids	Diterpenoids	Pimarane and Isopimarane diterpenoids
13.807	Asclepin	C31H42O10	575.285	0.63	Terpenoids	Steroids	Cardenolides
13.994	PE(18:3(9Z,12Z,15Z)/0:0)	C23H42NO7P	476.276	1.7	Fatty acids	Glycerophospholipids	Glycerophosphoethanolamines
14.007	Tephrowatsin B	C22H24O3	337.179	3.16	Shikimates and Phenylpropanoids
14.082	Stigmast-4-en-3-one	C29H48O	413.378	-0.31	Terpenoids	Steroids	Stigmastane steroids
15.009	1-Naphthylacetylspermine	C22H34N4O	393.263	-0.71	Alkaloids	Ornithine alkaloids	Polyamines
15.786	Phytocassane E	C20H28O3	317.21	-3.71	Terpenoids	Diterpenoids	Cassane diterpenoids
15.911	2-Stearyl citrate	C24H44O7	467.299	-3.02	Fatty acids	Fatty Acids and Conjugates
16.061	N-oleoyl alanine	C21H39NO3	376.283	-1.12	Fatty acids	Fatty amides	N-acyl amines
16.236	Spongipregnoloside C	C39H62O15	809.372	-0.52	Terpenoids	Steroids	Pregnane steroids		Glycoside
16.311	15-oxo-hexadecanoic acid	C16H30O3	293.21	-3.24	Fatty acids	Fatty Acids and Conjugates	Oxo fatty acids
16.562	Pseudoginsenoside Rc1	C50H84O19	512.312	3.74	Terpenoids	Triterpenoids	Dammarane and Protostane triterpenoids		Glycoside
16.537	Prolyl-Lysine	C11H21N3O3	266.147	2.57	Amino acids and Peptides	Small peptides	Dipeptides
16.637	18-Oxooleate	C18H32O3	319.225	-2.92	Fatty acids	Fatty Acids and Conjugates	Dicarboxylic acids	Oxo fatty acids
16.862	Picrasin C	C23H34O7	445.221	-1.85	Terpenoids	Triterpenoids	Quassinoids
17.063	Dibutyl phthalate	C16H22O4	301.142	-3.99	Shikimates and Phenylpropanoids	Phenolic acids (C6-C1)	Shikimic acids and derivatives	Simple phenolic acids
17.188	Phytocassane C	C20H30O3	319.226	-3.51	Terpenoids	Diterpenoids	Cassane diterpenoids
17.288	Oleioyl-β-D-arabinoside	C23H42O6	437.288	-1.58	Not classified
17.413	Ser Lys Thr	C13H26N4O6	335.191	3.91	Amino acids and Peptides	Small peptides	Tripeptides
17.438	3-O-L-rhamnosyl-3-hydroxydecanoyl-3-hydroxydecanoic acid	C27H50O9	541.336	-2.69	Fatty acids	Fatty acyl glycosides	Rhamnolipids		Glycoside
17.563	12(13)-EpOME	C18H32O3	297.244	-4	Fatty acids	Fatty Acids and Conjugates	Epoxy fatty acids
17.789	Ascorbyl stearate	C24H42O7	443.299	3.89	Fatty acids	Fatty esters	Wax monoesters
18.165	Himbacine	C22H35NO2	346.273	2.46	Alkaloids	Lysine alkaloids	Piperidine alkaloids
18.19	Linoleoyl Ethanolamide	C20H37NO2	324.291	-3.37	Fatty acids	Fatty amides	N-acyl ethanolamines (endocannabinoids)
18.403	Montanol	C21H36O4	353.269	-1.44	Polyketides	Linear polyketides	Open-chain polyketides
18.766	MG(14:0/0:0/0:0)	C17H34O4	325.236	-2.63	Fatty acids	Glycerolipids	Monoacylglycerols
18.766	Neomycin B	C23H46N6O13	637.3	2.98	Carbohydrates	Polyols	Amino cyclitols		Glycoside
18.916	PI(16:0/0:0)	C25H49O12P	595.286	-1.01	Fatty acids	Glycerophospholipids	Glycerophosphoglycerols
19.017	PG(17:2(9Z,12Z)/0:0)	C23H43O9P	495.273	-2.7	Fatty acids	Glycerophospholipids	Glycerophosphoglycerols
19.389	cis-octadec-9-enoic (oleic) acid	C18H34O2	305.245	-2.34	Fatty acids	Fatty Acids and Conjugates	Unsaturated fatty acids
19.517	N-Oleoyl Glycine	C20H37NO3	340.286	-3.75	Fatty acids	Fatty amides	N-acyl amines
19.593	Stigmasta-3,5,22-triene	C29H46	412.394	-1.89	Terpenoids	Steroids	Cholestane steroids	Stigmastane steroids
19.618	Glyceryl lactooleate	C24H44O6	429.32	2.55	Fatty acids	Glycerolipids Fatty esters	Monoacylglycerols	Wax monoesters
19.718	17,20-dimethyl Prostaglandin F1α	C22H40O5	385.294	1.69	Not classified
19.78	Thromboxanoic acid skeleton	C20H36O4	341.267	4.05	Fatty acids
19.868	Palmitoyl-EA	C18H37NO2	322.272	-2.79	Fatty acids	Fatty amides	N-acyl ethanolamines (endocannabinoids)
19.943	PG(15:0/0:0)	C21H43O9P	471.272	-1.16	Fatty acids	Glycerophospholipids	Glycerophosphoglycerols
20.281	Perindoprilat lactam A	C17H26 N2O4	323.197	-0.94	Alkaloids Amino acids and Peptides
20.294	Oryzalexin C	C20H28O2	323.197	-4.03	Terpenoids	Diterpenoids	Norpimarane and Norisopimarane diterpenoids	Pimarane and Isopimarane diterpenoids
20.444	2-Linoleoyl Glycerol	C21H38O4	355.285	-0.75	Fatty acids	Glycerolipids	Monoacylglycerols
20.469	Methyl acetyl ricinoleate	C21H38O4	377.268	-3.82	Fatty acids	Fatty esters	Wax monoesters
20.62	PG(17:1(9Z)/0:0)	C23H45O9P	497.289	-2.22	Fatty acids	Glycerophospholipids	Glycerophosphoglycerols
20.695	Oleoyl Ethanolamide	C20H39NO2	348.288	-2.92	Fatty acids	Fatty amides	N-acyl ethanolamines (endocannabinoids)
20.72	PGF2α dimethyl amine	C22H41NO3	390.299	-3.47	Not classified
20.82	Drotaverine	C24H31NO4	420.215	-1.82	Shikimates and Phenylpropanoids
20.845	Meteloidine	C13H21NO4	273.181	-0.27	Alkaloids	Ornithine alkaloids	Tropane alkaloids
21.296	Palmitic amide	C16H33NO	256.264	-2.54	Fatty acids	Fatty amides	Primary amides
21.446	Octocrylene	C24H27NO2	384.194	-2.38	Shikimates and Phenylpropanoids
21.722	N3'-Acetylneomycin	C25H48N6O14	679.309	4.03	Carbohydrates	Aminosugars and aminoglycosides Polyols	Amino cyclitols	Aminoglycosides	Glycoside
22.285	MG(16:0/0:0/0:0)[rac]	C19H38O4	353.268	-3.8	Fatty acids	Glycerolipids	Monoacylglycerols
22.323	Oleamide	C18H35NO	282.28	-2.61	Fatty acids	Fatty amides	Primary amides
22.824	Octadecyl fumarate	C22H40O4	391.283	-2.3	Fatty acids	Fatty esters	Wax monoesters
22.936	MG(18:1(9Z)/0:0/0:0)[rac]	C21H40O4	379.283	-3.85	Fatty acids	Glycerolipids	Monoacylglycerols
23.149	Oseltamivir	C16H28N2O4	313.212	1.8	Not classified
23.249	terodiline hydrochloride	C20H27N	282.222	-2.37	Alkaloids	Pseudoalkaloids	Phenylalanine-derived alkaloids

## Sheet: LPL (-)
RT (min)	Compound identification	Molecular formula	Experimental m/z	Mass error (ppm)	Pathway	Superclass	Class	Class	Glycoside
1.742	Fagopyritol A3	C24 H42 O21	665.213	1.92	Carbohydrates	Saccharides	Polysaccharides		Glycoside
1.893	Sucrose	C12 H22 O11	341.11	-3.38	Carbohydrates	Saccharides	Disaccharides	Polysaccharides	Glycoside
2.443	D-Sorbitol	C6 H14 O6	181.072	-0.65	Carbohydrates	Saccharides	Monosaccharides
2.519	methoxyacetic acid	C3 H6 O3	89.0244	0.13	Amino acids and Peptides	Small peptides	Aminoacids
2.619	(R)-2,3-Dihydro-3,5-dihydroxy-2-oxo-3-indoleacetic acid	C10 H9 N O5	222.041	-0.81	Alkaloids	Tryptophan alkaloids	Simple oxindole alkaloids
2.719	5-Acetyl-2,4-dimethyloxazole	C7 H9 N O2	138.056	-0.13	Alkaloids
2.744	3-Hydroxy-2-Methylpyridine	C6 H7 N O	108.045	0.83	Alkaloids	Nicotinic acid alkaloids	Pyridine alkaloids
2.895	2-Nitroanisole	C7 H7 N O3	152.035	-0.18	Shikimates and Phenylpropanoids	Phenylpropanoids (C6-C3)	Cinnamic acids and derivatives
2.919	Pyrocatechol	C6 H6 O2	109.029	-1.46	Shikimates and Phenylpropanoids
3.032	2-O-a-D-Galactopyranuronosyl-L-rhamnose	C12 H22 O11	341.108	1.73	Carbohydrates	Saccharides	Disaccharides		Glycoside
3.295	Ethyl hydrogen fumarate	C6 H8 O4	143.035	-2.45	Fatty acids	Fatty esters	Wax monoesters
3.496	L-Phenylalanine	C9 H11 N O2	164.072	-1.4	Amino acids and Peptides Shikimates and Phenylpropanoids	Small peptides	Aminoacids
3.545	(R)-Pantothenic acid 4'-O-b-D-glucoside	C15 H27 N O10	380.156	0.77	Amino acids and Peptides	Amino acid glycosides	Cyanogenic glycosides		Glycoside
3.796	Pantothenic Acid	C9 H17 N O5	218.104	-2.19	Amino acids and Peptides	Small peptides	Dipeptides
3.821	4-Hydroxyisoleucine	C6 H13 N O3	146.082	-0.92	Amino acids and Peptides	Small peptides	Aminoacids
4.41	Dihydroxyphenylacetic acid	C8 H8 O4	167.035	-0.66	Shikimates and Phenylpropanoids	Phenolic acids (C6-C1)	Simple phenolic acids
4.623	1,3,5,8-Tetrahydroxy-6-methoxy-2-methylanthraquinone	C16 H12 O7	315.051	0.12	Polyketides	Polycyclic aromatic polyketides	Anthraquinones and anthrones
5.249	6-Caffeoylsucrose	C21 H28 O14	503.14	0.59	Shikimates and Phenylpropanoids	Phenylpropanoids (C6-C3)	Cinnamic acids and derivatives		Glycoside
5.312	Hydroquinone	C6 H6 O2	109.03	-1.99	Shikimates and Phenylpropanoids
5.424	3,4-Dihydroxybenzoic acid	C7 H6 O4	153.02	-2.35	Shikimates and Phenylpropanoids	Phenolic acids (C6-C1)	Simple phenolic acids
5.55	Pyrocatechol	C6 H6 O2	109.03	-1.6	Shikimates and Phenylpropanoids
5.625	Mandelonitrile sophoroside	C20 H27 N O11	456.151	0.08	Amino acids and Peptides Shikimates and Phenylpropanoids	Small peptides	Aminoacids		Glycoside
5.7	2-Hydroxy-3-carboxy-6-oxo-7-methylocta-2,4-dienoate	C10 H12 O6	227.057	-2.53	Fatty acids	Fatty Acids and Conjugates	Branched fatty acids	Dicarboxylic acids
5.725	D-Tryptophan	C11 H12 N2 O2	203.083	-1.17	Amino acids and Peptides Shikimates and Phenylpropanoids	Small peptides	Aminoacids
6.15	Epigallocatechin 3-O-(4-hydroxybenzoate)	C22 H18 O9	425.088	-0.44	Shikimates and Phenylpropanoids	Flavonoids	Flavan-3-ols
6.217	Procyanidin B2	C30 H26 O12	577.135	-0.41	Shikimates and Phenylpropanoids	Flavonoids	Proanthocyanins
6.226	Cinnamtannin A1	C45 H38 O18	865.198	0.25	Shikimates and Phenylpropanoids	Flavonoids	Proanthocyanins
6.364	Epicatechin	C15 H14 O6	289.072	-1.94	Shikimates and Phenylpropanoids	Flavonoids	Flavan-3-ols
6.414	2,5-Dihydroxybenzaldehyde	C7 H6 O3	137.025	-1.85	Shikimates and Phenylpropanoids Terpenoids	Meroterpenoids	Meromonoterpenoids
6.451	Potassium 2-(1'-ethoxy) ethoxypropanoate	C7 H14 O4	161.082	0.95	Not classified
6.652	APIIN	C26 H28 O14	563.141	-1.11	Shikimates and Phenylpropanoids	Flavonoids	Flavones		Glycoside
6.689	3,4-Dihydroxybenzaldehyde	C7 H6 O3	137.024	1.04	Shikimates and Phenylpropanoids	Phenolic acids (C6-C1)	Shikimic acids and derivatives	Simple phenolic acids
6.802	Bisbynin	C15 H22 O5	281.14	-2.08	Terpenoids	Sesquiterpenoids
6.927	Isofraxidin	C11 H10 O5	221.046	0.42	Shikimates and Phenylpropanoids	Coumarins	Simple coumarins
7.002	Dihydroferulic acid 4-O-glucuronide	C16 H20 O10	371.098	0.07	Shikimates and Phenylpropanoids
7.027	D-Linalool 3-(6''-malonylglucoside)	C19 H30 O9	401.181	1.16	Terpenoids	Monoterpenoids	Acyclic monoterpenoids		Glycoside
7.103	7-Hydroxyaloin B	C21 H22 O10	433.114	0.33	Polyketides	Polycyclic aromatic polyketides	Anthraquinones and anthrones
7.152	resorcinol	C6 H6 O2	109.029	0.96	Shikimates and Phenylpropanoids
7.303	Phloroacetophenone 6'-[xylosyl-(1->6)-glucoside]	C21 H30 O13	489.161	-0.09	Polyketides	Phloroglucinols	Acyl phloroglucinols		Glycoside
7.353	Isorhamnetin 3-O-[4-Hydroxy-E-cinnamoyl-(->6)-b-D-glucopyranosyl-(1->2)-a-L-rhamnopyranoside]	C37 H38 O18	769.197	2.36	Shikimates and Phenylpropanoids	Flavonoids	Flavonols		Glycoside
7.403	diethyl 2,6-dimethyl-4-oxo-4h-pyran-3,5-dicarboxylate	C13 H16 O6	267.087	0	Shikimates and Phenylpropanoids	Phenolic acids (C6-C1)	Shikimic acids and derivatives	Simple phenolic acids
7.503	Phloridzin	C21 H24 O10	435.13	-0.15	Shikimates and Phenylpropanoids	Stilbenoids	Monomeric stilbenes		Glycoside
7.528	Piceatannol 3,4'-diglucoside	C26 H32 O14	567.171	1.31	Shikimates and Phenylpropanoids	Stilbenoids	Monomeric stilbenes		Glycoside
7.553	Quercetin 3,3'-dimethyl ether 7-rutinoside	C29 H34 O16	637.176	1.77	Shikimates and Phenylpropanoids	Flavonoids	Flavonols		Glycoside
7.604	3',6-Disinapoylsucrose	C34 H42 O19	753.224	1.25	Shikimates and Phenylpropanoids	Flavonoids	Chalcones		Glycoside
7.653	Lentialexin	C8 H8 O	119.05	1.56	Fatty acids	Fatty acyls	Fatty alcohols
7.704	Natsudaidain 3-(4-O-3-hydroxy-3-methylglutaroylglucoside)	C33 H40 O18	723.214	0.37	Shikimates and Phenylpropanoids	Flavonoids	Flavonols		Glycoside
7.729	6''-O-Acetyldaidzin	C23 H22 O10	457.114	-0.21	Shikimates and Phenylpropanoids	Isoflavonoids	Isoflavones		Glycoside
7.772	Isorhamnetin-3-O-glucoside	C22H22O12	477.103	-1.84	Shikimates and Phenylpropanoids	Flavonoids	Flavonols		Glycoside
7.804	Sinapic acid	C11 H12 O5	223.061	-0.75	Shikimates and Phenylpropanoids	Flavonoids	Dihydroflavonols
7.854	N-Acetyldemethylphosphinothricin	C6 H12 N O5 P	208.038	0.02	Amino acids and Peptides	Small peptides	Dipeptides
7.904	(±)-Taxifolin	C15 H12 O7	303.051	-1.32	Shikimates and Phenylpropanoids	Flavonoids	Dihydroflavonols
7.929	Ferulic acid	C10 H10 O4	193.051	-0.61	Shikimates and Phenylpropanoids	Phenylpropanoids (C6-C3)	Cinnamic acids and derivatives
7.954	7,8,3',4'-Tetrahydroxyisoflavone	C15 H10 O6	285.041	-1.35	Shikimates and Phenylpropanoids	Isoflavonoids	Isoflavones
8.004	Apocynin A	C24 H20 O10	467.098	0.33	Shikimates and Phenylpropanoids	Flavonoids	Flavan-3-ols
8.079	2,3-dinor Thromboxane B1	C18 H32 O6	343.213	-0.31	Fatty acids	Eicosanoids	Thromboxanes		Glycoside
8.205	Methyl N-(a-methylbutyryl)glycine	C9 H16 O4	187.098	-0.57	Terpenoids	Sesquiterpenoids	Eremophilane sesquiterpenoids
8.254	4,5-Dimethyl-4-hexen-3-one	C8 H14 O	125.097	2.33	Fatty acids Terpenoids	Fatty acyls Monoterpenoids	Menthane monoterpenoids	Oxygenated hydrocarbons
8.305	3,7-Dimethyl-2E,6E-decadien-1,10-dioic acid	C12 H18 O4	225.113	-0.21	Fatty acids	Fatty Acids and Conjugates
8.33	Polyethylene, oxidized	C12 H20 O5	243.124	-1.01	Fatty acids	Fatty Acids and Conjugates	Oxo fatty acids
8.354	Vestitone 7-glucoside	C22 H26 O9	433.15	0.7	Shikimates and Phenylpropanoids	Isoflavonoids	Isoflavanones		Glycoside
8.505	Isopetasoside	C21 H32 O7	395.207	-0.31	Terpenoids	Sesquiterpenoids	Eremophilane sesquiterpenoids		Glycoside
8.63	Dihydroisorhamnetin	C16 H14 O7	317.066	0.98	Shikimates and Phenylpropanoids	Flavonoids	Dihydroflavonols
8.655	Hexan-3-one	C6 H12 O	99.0814	0.51	Fatty acids	Fatty acyls	Oxygenated hydrocarbons
8.755	3-(2-Furanyl)-2-propenal	C7 H6 O2	121.029	0.74	Not classified
8.781	4-hydroxy-3-methoxyphenylacetic acid	C9H10O4	181.051	1.55	Shikimates and Phenylpropanoids	Phenolic acids (C6-C1)	Simple phenolic acids
8.781	Compound III(S)	C22 H30 N2 O3	369.219	-0.41	Alkaloids
8.806	2',4'-Dihydroxy-6'-methoxyacetophenone	C9 H10 O4	181.051	-1.52	Polyketides	Phloroglucinols	Acyl phloroglucinols
9.031	p-Salicylic acid	C7 H6 O3	137.024	1.16	Shikimates and Phenylpropanoids	Phenolic acids (C6-C1)	Simple phenolic acids
9.056	5-Hydroxyferulate	C10 H10 O5	209.046	-1.06	Shikimates and Phenylpropanoids	Phenylpropanoids (C6-C3)	Cinnamic acids and derivatives
9.069	Arene oxide	C6 H6 O	93.0347	-1.23	Not classified
9.156	Quercetin	C15 H10 O7	301.035	-0.08	Shikimates and Phenylpropanoids	Flavonoids	Flavonols
9.357	(9R,10S,12Z)-9,10-Dihydroxy-8-oxo-12-octadecenoic acid	C18 H32 O5	327.218	-0.1	Fatty acids	Octadecanoids	Other Octadecanoids
9.432	Ascariadole epoxide	C10 H16 O3	183.103	-1.18	Not classified
9.507	9,10,13-Trihydroxystearic acid	C18 H36 O5	331.25	-2.09	Fatty acids	Fatty Acids and Conjugates Octadecanoids	Hydroxy fatty acids	Other Octadecanoids
9.532	CAY10412	C25 H36 O2 S	399.237	-0.99	Fatty acids
9.557	Cyclokievitone hydrate	C20 H20 O7	371.114	-0.31	Shikimates and Phenylpropanoids	Isoflavonoids	Isoflavanones	Isoflavones
9.582	phytocassane F	C20H28O4	331.191	-0.88	Terpenoids	Diterpenoids	Cassane diterpenoids
9.708	9S,10S,11R-trihydroxy-12Z-octadecenoic acid	C18 H34 O5	329.234	-2.85	Fatty acids	Octadecanoids	Other Octadecanoids
9.876	Rutin	C27H30O16	669.168	1.53	Shikimates and Phenylpropanoids	Flavonoids	Flavonols		Glycoside
10.008	9,10-dihydroxy-hexadecanoic acid	C16 H32 O4	287.223	-1.84	Fatty acids	Fatty Acids and Conjugates Octadecanoids	Hydroxy fatty acids	Other Octadecanoids
10.133	3-(2-Methylpropanoyloxy)-8-(3-methylbutanoyloxy)-9,10-epoxy-p-mentha-1,3,5-triene	C19 H26 O5	333.17	0.66	Polyketides
10.434	Hexadecanedioic acid	C16 H30 O4	285.207	-0.07	Fatty acids	Fatty Acids and Conjugates	Dicarboxylic acids
11.286	oleioyl-β-D-arabinoside	C23H42O6	459.296	-0.4	Not classified
11.511	Myrsinone	C17 H26 O4	293.176	-0.47	Polyketides	Aromatic polyketides	Benzoquinones
11.812	LysoPE(0:0/14:0)	C19 H40 N O7 P	424.247	-0.38	Fatty acids	Glycerophospholipids	Glycerophosphoethanolamines
11.937	PE(18:3(9Z,12Z,15Z)/0:0)	C23 H42 N O7 P	474.262	1.22	Fatty acids	Glycerophospholipids	Glycerophosphoethanolamines
12.313	(±)12,13-DiHOME	C18 H34 O4	313.239	-0.83	Fatty acids	Octadecanoids	Other Octadecanoids
12.35	Val His Lys	C17 H30 N6 O4	381.226	-0.46	Not classified
12.638	Auxin b	C18 H30 O4	309.207	0.99	Not classified
12.801	Geldanamycin Analog	C28 H39 N3 O8	544.265	3.02	Not classified
12.876	PE(18:2(9Z,12Z)/0:0)	C23 H44 N O7 P	476.279	-0.25	Fatty acids	Glycerophospholipids	Glycerophosphoethanolamines
12.989	orizaterpenyl benzoate	C17H26O3	277.181	-0.3	Not classified
13.039	Panaxacol	C17 H26 O3	277.181	0.22	Fatty acids	Fatty acyls	Fatty alcohols
13.114	9(S)-HOTrE	C18 H30 O3	293.213	-2.33	Fatty acids	Octadecanoids	Other Octadecanoids
13.164	9,12-Octadecadiynoic Acid	C18 H28 O2	275.202	-1.04	Fatty acids	Fatty Acids and Conjugates	Unsaturated fatty acids
13.214	9,14-dihydroxy-octadecanoic acid	C18 H36 O4	315.255	-1.78	Fatty acids	Fatty Acids and Conjugates Octadecanoids	Hydroxy fatty acids	Other Octadecanoids
13.339	alpha-(p-Methoxyphenyl)-6-methyl-2-pyridineacrylic acid	C16 H15 N O3	268.098	0.21	Alkaloids	Nicotinic acid alkaloids	Pyridine alkaloids
13.415	13(S)-HODE	C18 H32 O3	295.228	-0.68	Fatty acids	Octadecanoids	Other Octadecanoids
13.627	LysoPE(0:0/16:0)	C21 H44 N O7 P	452.279	-0.78	Fatty acids	Glycerophospholipids	Glycerophosphoethanolamines
13.64	16-hydroxy hexadecanoic acid	C16 H32 O3	271.228	-1.42	Fatty acids	Fatty Acids and Conjugates	Hydroxy fatty acids
13.715	8-HpODE	C18 H32 O4	311.223	-1.45	Fatty acids	Octadecanoids	Other Octadecanoids
14.082	Stigmast-4-en-3-one	C29H48O	413.378	-0.31	Terpenoids	Steroids	Stigmastane steroids
14.316	PS(14:0/22:0)	C42 H82 N O10 P	790.561	0.27	Fatty acids	Glycerophospholipids	Glycerophosphoserines
14.792	12R-HOME(13Z)	C18 H34 O3	297.244	-2.04	Fatty acids	Octadecanoids	Other Octadecanoids
14.905	(S)-Nerolidol 3-O-[a-L-rhamnopyranosyl-(1->2)-b-D-glucopyranoside]	C27 H46 O10	529.302	-0.16	Terpenoids	Sesquiterpenoids	Farnesane sesquiterpenoids		Glycoside
15.042	PS(21:0/0:0)	C27 H54 N O9 P	566.346	-0.01	Fatty acids	Glycerophospholipids	Glycerophosphoserines
15.193	Ricinoleic acid	C18 H34 O3	297.244	-0.83	Fatty acids	Fatty Acids and Conjugates Octadecanoids	Hydroxy fatty acids	Other Octadecanoids
15.694	9-OxoODE	C18 H30 O3	293.213	-2.7	Fatty acids	Fatty Acids and Conjugates Octadecanoids	Other Octadecanoids	Oxo fatty acids Unsaturated fatty acids
15.969	PI(18:2(9Z,12Z)/0:0)	C27 H49 O12 P	595.288	1.29	Fatty acids	Glycerophospholipids	Glycerophosphoinositols
16.921	9(R)-HODE	C18 H32 O3	295.228	-2.07	Fatty acids	Octadecanoids	Other Octadecanoids
17.097	γ-tocopherol	C28H48O2	461.363	-1.91	Terpenoids	Meroterpenoids	Prenyl quinone meroterpenoids
17.234	9(S)-HODE	C18 H32 O3	295.229	-2.45	Fatty acids	Octadecanoids	Other Octadecanoids
17.522	Stearic acid	C18 H36 O2	283.265	-2.21	Fatty acids	Fatty Acids and Conjugates	Unsaturated fatty acids
17.772	9-methoxy-heptadecanoic acid	C18 H36 O3	299.259	0.65	Fatty acids	Fatty Acids and Conjugates	Methoxy fatty acids
17.796	oryzalexin C	C20H28O2	299.202	-0.8	Terpenoids	Diterpenoids	Norpimarane and Norisopimarane diterpenoids	Pimarane and Isopimarane diterpenoids
18.549	formyl 14-methyl-8E-hexadecenoate	C18 H34 O2	281.248	0.71	Fatty acids	Fatty esters	Wax monoesters
18.624	Myristoleic acid	C14 H26 O2	225.186	1.02	Fatty acids	Fatty Acids and Conjugates	Unsaturated fatty acids
18.8	Macrocarpal H	C28 H40 O6	471.274	2.33	Polyketides Terpenoids	Phloroglucinols	Phloroglucinol-terpene hybrids
19.326	cis-9,10-Epoxystearic acid	C18 H34 O3	297.244	-1.85	Fatty acids	Octadecanoids	Other Octadecanoids
19.851	N-palmitoyl GABA	C20 H39 N O3	340.286	-1.79	Fatty acids	Fatty amides	N-acyl amines
20.077	Polyoxyethylene 40 monostearate	C20 H40 O3	327.291	-0.13	Not classified
20.077	Risperidone	C23 H27 F N4 O2	409.205	0.08	Alkaloids	Nicotinic acid alkaloids	Pyridine alkaloids
20.24	Pinolenic Acid	C18 H30 O2	277.218	-3.78	Fatty acids	Fatty Acids and Conjugates	Unsaturated fatty acids
20.377	7-Ethyltridecane-4,6-dione	C15 H28 O2	239.202	-0.18	Fatty acids	Fatty acyls	Oxygenated hydrocarbons
20.401	Oryzalexin A	C20H30O2	301.217	-4.26	Terpenoids	Diterpenoids	Pimarane and Isopimarane diterpenoids
20.478	Δ2-cis Eicosenoic Acid	C20 H38 O2	309.28	0.04	Fatty acids	Fatty Acids and Conjugates	Unsaturated fatty acids
20.501	Oryzalexin S	C20H32O2	363.253	-3.66	Terpenoids	Diterpenoids	Aphidicolane diterpenoids
20.678	(+)-Isomyristic acid	C14 H28 O2	227.202	-1.86	Fatty acids	Fatty Acids and Conjugates	Branched fatty acids
21.329	Δ2-cis-Hexadecenoic Acid	C16 H30 O2	253.218	-0.98	Fatty acids	Fatty Acids and Conjugates	Unsaturated fatty acids
21.899	Campesteryl trans-ferulate	C38H58O	637.446	-3.26	Terpenoids	Steroids	Cholestane steroids	Ergostane steroids
22.056	Ecabet	C20 H28 O5 S	379.159	-0.22	Terpenoids	Diterpenoids	Abietane diterpenoids	Podocarpane diterpenoids
22.569	Squamosinin A	C36 H62 O8	621.436	1.44	Polyketides	Linear polyketides	Acetogenins
23.033	C17:1n-15	C17 H32 O2	267.233	0.61	Fatty acids	Fatty Acids and Conjugates	Unsaturated fatty acids

## Sheet: LPL (+)
RT (min)	Compound identification	Molecular formula	Experimental m/z	Mass error (ppm)	Pathway	Superclass	Class	Class	Glycoside
1.78	Nephritogenoside	C18 H32 O16	543.133	-1.03	Carbohydrates	Saccharides	Disaccharides	Polysaccharides	Glycoside
1.83	Maltotriose	C18 H32 O16	527.158	0.71	Carbohydrates	Saccharides	Disaccharides	Polysaccharides	Glycoside
1.855	Vanillic acid	C8H8O4	186.076	-0.27	Shikimates and Phenylpropanoids	Phenolic acids (C6-C1) Phenylpropanoids (C6-C3)	Cinnamic acids and derivatives	Simple phenolic acids
1.855	Syringic acid	C9H10O5	216.086	-3.22	Shikimates and Phenylpropanoids	Phenolic acids (C6-C1)	Simple phenolic acids
1.968	γ-butyrolactone	C4H6O2	85.0294	-0.37	Fatty acids	Fatty esters	Lactones
1.993	Sucrose	C12 H22 O11	365.106	-1.67	Carbohydrates	Saccharides	Disaccharides	Polysaccharides	Glycoside
2.03	Sedoheptulose	C7 H14 O7	233.064	-2.21	Carbohydrates	Saccharides	Monosaccharides
2.531	Adenine	C5 H5 N5	136.062	-1.47	Alkaloids	Pseudoalkaloids	Purine alkaloids
2.557	Vanillin	C8H8O3	170.081	2.78	Shikimates and Phenylpropanoids	Phenolic acids (C6-C1) Phenylpropanoids (C6-C3)	Cinnamic acids and derivatives	Simple phenolic acids
2.631	Flonicamid	C9 H6 F3 N3 O	247.079	3.34	Alkaloids	Nicotinic acid alkaloids	Pyridine alkaloids
2.782	Pro Leu	C11 H20 N2 O3	229.155	-0.33	Amino acids and Peptides	Small peptides	Dipeptides
2.819	Pirbuterol	C12 H20 N2 O3	241.155	0.68	Alkaloids
2.932	Sagittatoside A	C33 H40 O15	699.223	4.36	Shikimates and Phenylpropanoids	Flavonoids	Flavonols		Glycoside
3.208	Hyaluronic acid	C16 H27 N O12	448.145	-4.75	Carbohydrates	Aminosugars and aminoglycosides	Aminosugars		Glycoside
3.232	Buchananine	C12 H15 N O7	286.092	0.69	Alkaloids	Nicotinic acid alkaloids	Pyridine alkaloids		Glycoside
3.859	Caffeic acid	C9H8O4	181.05	0.16	Shikimates and Phenylpropanoids	Phenylpropanoids (C6-C3)	Cinnamic acids and derivatives
4.46	Pantothenic Acid	C9 H17 N O5	242.1	0.29	Amino acids and Peptides	Small peptides	Dipeptides
5.274	Sinapic acid	C11H12O5	223.061	0.51	Shikimates and Phenylpropanoids	Phenylpropanoids (C6-C3)	Cinnamic acids and derivatives
5.712	(±)Fenfluramine	C12 H16 F3 N	249.157	-0.09	Alkaloids	Pseudoalkaloids
5.837	Oleoside dimethyl ester	C18 H26 O11	441.137	0.83	Terpenoids	Monoterpenoids	Secoiridoid monoterpenoids		Glycoside
5.913	Amygdalin	C20 H27 N O11	480.148	0.32	Amino acids and Peptides	Amino acid glycosides	Cyanogenic glycosides		Glycoside
6.289	2-Acetylpyrrolidine	C6 H11 N O	114.091	-1.12	Alkaloids	Lysine alkaloids
6.414	Procyanidin B2	C30 H26 O12	579.15	0.45	Shikimates and Phenylpropanoids	Flavonoids	Proanthocyanins
6.489	Octylamine	C8 H19 N	130.159	-0.09	Fatty acids	Fatty Acids and Conjugates Fatty acyls	Amino fatty acids	Hydrocarbons
6.639	(±)-Catechin	C15 H14 O6	291.086	1.07	Shikimates and Phenylpropanoids	Flavonoids	Flavan-3-ols
6.739	N-Ac-Asp-Glu-Val-Asp-CHO	C20 H30 N4 O11	541.154	1.22
6.777	Galactan	C20 H36 O16	571.164	-0.79	Carbohydrates	Saccharides	Polysaccharides		Glycoside
6.89	Arg Gln Arg	C17 H34 N10 O5	481.262	-3.3	Amino acids and Peptides	Small peptides	Dipeptides	Tripeptides
7.29	Gelsedine	C19 H24 N2 O3	346.213	-1.04	Alkaloids	Tryptophan alkaloids	Aspidosperma type
7.641	Compound IV	C20 H26 N2 O3	360.229	-1.76	Alkaloids
7.891	Natsudaidain 3-(4-O-3-hydroxy-3-methylglutaroylglucoside)	C33 H40 O18	747.21	1.93	Shikimates and Phenylpropanoids	Flavonoids	Flavonols		Glycoside
7.916	Triethylene glycol diglycidyl ether	C12 H22 O6	285.131	-0.1
8.017	Gln Gln Ile	C16 H29 N5 O6	405.246	-1.07	Amino acids and Peptides	Small peptides	Tripeptides
8.117	Pentyl heptanoate	C12 H24 O2	218.212	-0.8	Fatty acids	Fatty esters	Wax monoesters
8.417	Vobtusine	C43 H50 N4 O6	719.378	4.24	Alkaloids	Tryptophan alkaloids	Aspidosperma type	Aspidosperma-Iboga hybrid type (Vinca alkaloids)
8.743	Amprotropine	C18 H29 N O3	308.222	-0.37
8.974	Myristic acid	C14H28O2	246.243	-0.79	Fatty acids	Fatty Acids and Conjugates	Branched fatty acids	Unsaturated fatty acids
9.018	Tymazoline	C14 H20 N2 O	233.166	-3.18	Terpenoids	Monoterpenoids	Menthane monoterpenoids
9.244	Decyl isobutyrate	C14 H28 O2	246.243	-2.12	Fatty acids	Fatty esters	Wax monoesters
9.382	Prostaglandin D2-1-glyceryl ester	C23 H38 O7	427.267	4.15	Fatty acids	Eicosanoids	Prostaglandins
9.745	U-51605	C20 H32 N2 O2	371.211	-1.44	Fatty acids	Eicosanoids	Prostaglandins
9.845	9S,10S,11R-trihydroxy-12Z-octadecenoic acid	C18 H34 O5	353.23	-1.61	Fatty acids	Octadecanoids	Other Octadecanoids
9.975	Hexadecanoic acid	C16H32O2	274.274	0.16	Fatty acids	Fatty Acids and Conjugates	Carbocyclic fatty acids
10.246	C16 Sphinganine	C16 H35 N O2	274.275	-2.43	Fatty acids	Sphingolipids	Sphingoid bases
10.271	Phytocassane B	C20H30O4	357.203	-4.06	Terpenoids	Diterpenoids	Cassane diterpenoids
10.396	Trp Asp Ile	C21 H28 N4 O6	455.19	1.7	Amino acids and Peptides	Small peptides	Tripeptides
10.497	C17 Sphinganine	C17 H37 N O2	288.29	-1.45	Fatty acids	Sphingolipids	Sphingoid bases
10.672	Dehydrophytosphingosine	C18 H37 N O3	316.285	-1.58	Fatty acids	Sphingolipids	Sphingoid bases
10.697	Trimethylolpropane trimethacrylate	C18 H26 O6	361.163	-1.45	Terpenoids
10.872	Momilactone D	C20H26O4	353.173	-1.49	Not classified
10.877	Stearic acid	C18H36O2	302.305	-1.74	Fatty acids	Fatty Acids and Conjugates	Unsaturated fatty acids
11.022	Linoleamide	C18 H33 N O	280.264	-1.84	Fatty acids	Fatty amides	Primary amides
11.047	Tyr Trp Gly	C22 H24 N4 O5	425.184	-4.5	Amino acids and Peptides	Small peptides	Dipeptides	Tripeptides
11.072	(Z)-N-(2-hydroxyethyl)hexadec-7-enamide	C18 H35 N O2	298.275	-2.78
11.148	Phytosphingosine	C18 H39 N O3	318.301	-3.18	Fatty acids	Sphingolipids	Sphingoid bases
11.361	(-)-Solenopsin A	C17 H35 N	254.285	-1.27
11.448	Ethyl 7-epi-12-hydroxyjasmonate glucoside	C20 H32 O9	439.194	0.59	Fatty acids	Octadecanoids Fatty acyl glycosides	Fatty acyl glycosides of mono- and disaccharides	Jasmonic acids	Glycoside
11.498	Cys Lys His	C15 H26 N6 O4 S	409.163	-0.05
11.586	C-2 Ceramide	C20 H39 N O3	342.3	-0.26	Fatty acids	Sphingolipids	Ceramides	Sphingoid bases
11.748	Sphinganine	C18 H39 N O2	302.305	-0.36	Fatty acids	Sphingolipids	Sphingoid bases
11.974	1-phenyl-2-hydroxy-3,7-dimethyl-11-aldehydic-tetradecane-2-beta-D-glucopyranoside	C23H38O2	364.32	-1.66	Not classified
12.074	Dihydroceramide C2	C20 H41 N O3	344.317	-1.64	Fatty acids	Sphingolipids	Ceramides	Sphingoid bases
12.124	N,N-dimethyl-Safingol	C20 H43 N O2	330.337	-1.21	Fatty acids	Sphingolipids	Sphingoid bases
12.162	Irbesartan	C25 H28 N6 O	467.195	1.38	Alkaloids
12.249	Buprenorphine	C29 H41 N O4	468.31	3.15	Alkaloids	Tyrosine alkaloids	Isoquinoline alkaloids	Morphinan alkaloids
12.275	PE(17:0/0:0)	C22 H46 N O7 P	490.291	-1.46	Fatty acids	Glycerophospholipids	Glycerophosphoethanolamines
12.325	Clausarinol	C24 H30 O6	437.195	-2.48	Shikimates and Phenylpropanoids	Coumarins	Pyranocoumarins	Simple coumarins
12.4	Elastin	C27 H48 N6 O6	575.353	-0.06	Amino acids and Peptides	Oligopeptides Small peptides	Linear peptides	Tripeptides
12.6	Gingerglycolipid B	C33 H58 O14	701.372	-0.49	Fatty acids	Glycerolipids	Glycosylmonoacylglycerols		Glycoside
12.801	DMG-MINO	C27 H35 N5 O8	575.283	-0.51	Polyketides	Polycyclic aromatic polyketides	Tetracyclines
12.901	PE(18:2(9Z,12Z)/0:0)	C23 H44 N O7 P	478.294	-2.2	Fatty acids	Glycerophospholipids	Glycerophosphoethanolamines
13.351	Gingerglycolipid A	C33 H56 O14	677.373	2.34	Fatty acids	Glycerolipids	Glycosylmonoacylglycerols		Glycoside
13.477	Phytocassane C	C20H30O3	341.208	-2.89	Terpenoids	Diterpenoids	Cassane diterpenoids
13.577	20:2(5Z,9Z)(11Me,15Me,19Me)	C23 H42 O2	368.353	-1.36	Fatty acids	Fatty Acids and Conjugates	Branched fatty acids
13.582	Momilactone A	C20H26O3	337.178	-0.6	Terpenoids	Diterpenoids	Pimarane and Isopimarane diterpenoids
13.727	LysoPE(0:0/16:0)	C21 H44 N O7 P	476.275	-0.78	Fatty acids	Glycerophospholipids	Glycerophosphoethanolamines
14.028	PGJ2	C20 H30 O4	357.204	-0.9	Fatty acids	Eicosanoids	Isoprostanes	Prostaglandins
14.504	PE(19:0/0:0)	C24 H50 N O7 P	518.322	-1.61	Fatty acids	Glycerophospholipids	Glycerophosphoethanolamines
14.554	Avocadene 4-acetate	C19 H36 O4	351.251	-0.67	Fatty acids	Fatty acyls	Fatty alcohols
14.704	27-nor-24S-methylcholestan-3beta,4beta,5alpha,6alpha,7beta,8beta,14alpha,15alpha,24-nonol	C27 H48 O9	539.32	-1.13	Terpenoids	Steroids	Cholestane steroids
14.93	10E,12Z-Octadecadienoic acid	C18 H32 O2	281.248	0.05	Fatty acids	Fatty Acids and Conjugates	Unsaturated fatty acids
15.786	Phytocassane E	C20H28O3	317.21	-3.71	Terpenoids	Diterpenoids	Cassane diterpenoids
15.831	Ser Val Gln	C13 H24 N4 O6	333.175	3.22	Amino acids and Peptides	Small peptides	Tripeptides
16.758	Leu His Asn	C16 H26 N6 O5	383.204	-0.93	Alkaloids	Lysine alkaloids	Piperidine alkaloids
16.809	Diisobutyl phthalate	C16 H22 O4	301.141	-1.04	Shikimates and Phenylpropanoids	Phenolic acids (C6-C1)	Shikimic acids and derivatives	Simple phenolic acids
17.76	Triamcinolone acetonide glucuronide	C30 H39 F O12	611.25	0.48
18.036	Linoleoyl Ethanolamide	C20 H37 N O2	324.29	-0.59	Fatty acids	Fatty amides	N-acyl ethanolamines (endocannabinoids)
18.161	Spongipregnoloside C	C39 H62 O15	809.371	1.95	Terpenoids	Steroids	Pregnane steroids		Glycoside
18.261	Montanol	C21 H36 O4	375.251	-0.2	Polyketides	Linear polyketides	Open-chain polyketides
18.637	MG(14:0/0:0/0:0)	C17 H34 O4	325.235	-0.88	Fatty acids	Glycerolipids	Monoacylglycerols
18.962	PG(17:2(9Z,12Z)/0:0)	C23 H43 O9 P	495.271	0.84	Fatty acids	Glycerophospholipids	Glycerophosphoglycerols
19.401	N-Oleoyl Glycine	C20 H37 N O3	340.286	-2.42	Fatty acids	Fatty amides	N-acyl amines
19.538	Harderoporphyrinogen	C35 H42 N4 O6	637.298	2.6	Alkaloids	Nicotinic acid alkaloids	Pyridine alkaloids
19.594	cis-octadec-9-enoic (oleic) acid	C18H34O2	300.289	-4.39	Fatty acids	Fatty Acids and Conjugates	Unsaturated fatty acids
19.764	Stigmatellin Y	C29 H40 O6	523.246	-0.35	Polyketides	Chromanes	Chromanes
19.827	PG(18:3(9Z,12Z,15Z)/0:0)	C24 H43 O9 P	507.272	-1.33	Fatty acids	Glycerophospholipids	Glycerophosphoglycerols
19.864	Palmitoyl Ethanolamide	C18 H37 N O2	300.29	0.08	Fatty acids	Fatty amides	N-acyl ethanolamines (endocannabinoids)
19.994	Stigmasta-3,5,22-triene	C29H46	395.366	-3.56	Terpenoids	Steroids	Cholestane steroids	Stigmastane steroids
20.296	Stigmasta-3,5-dien-7-one	C29H46O	455.352	-2.73	Terpenoids	Steroids	Stigmastane steroids
20.44	2-Linoleoyl Glycerol	C21 H38 O4	355.284	-0.21	Fatty acids	Glycerolipids	Monoacylglycerols
20.616	Oleoyl Ethanolamide	C20 H39 N O2	348.288		Fatty acids	Fatty amides	N-acyl ethanolamines (endocannabinoids)
20.716	N-oleoyl GABA	C22 H41 N O3	390.298	-0.28	Fatty acids	Fatty amides	N-acyl amines
20.816	Meteloidine	C13 H21 N O4	273.18	2.84	Alkaloids	Ornithine alkaloids	Tropane alkaloids
20.465	Methyl acetyl ricinoleate	C21 H38 O4	377.267	-1.18	Fatty acids	Fatty esters	Wax monoesters
20.595	p-coumaric acid	C9H8O3	187.036	-4.17	Shikimates and Phenylpropanoids	Phenylpropanoids (C6-C3)	Cinnamic acids and derivatives
20.816	Drotaverine	C24 H31 N O4	420.215	-0.61	Shikimates and Phenylpropanoids
21.242	Palmitic amide	C16 H33 N O	256.264	-0.09	Fatty acids	Fatty amides	Primary amides
21.505	Minabeolide-3	C28 H40 O3	447.287	-0.06	Terpenoids	Steroids	Ergostane steroids
21.642	Ceanothenic acid	C29 H42 O4	477.297	0.8	Terpenoids	Triterpenoids	Abeolupane triterpenoids
21.998	Linoleic acid	C18H32O2	303.228	-3.23	Fatty acids	Fatty Acids and Conjugates	Unsaturated fatty acids
22.043	Oleamide	C18 H35 N O	282.279	-0.17	Fatty acids	Fatty amides	Primary amides
22.319	MG(16:0/0:0/0:0)[rac]	C19 H38 O4	353.267	-2.03	Fatty acids	Glycerolipids	Monoacylglycerols
23.02	MG(18:1(9Z)/0:0/0:0)[rac]	C21 H40 O4	379.282	-0.15	Fatty acids	Glycerolipids	Monoacylglycerols
23.346	terodiline hydrochloride	C20 H27 N	282.221	0.37	Alkaloids	Pseudoalkaloids	Phenylalanine-derived alkaloids

## Sheet: SBKT (-)
RT (min)	Compound identification	Molecular formula	Experimental m/z	Mass error (ppm)	Pathway	Superclass	Class	Class	Glycoside
1.828	Raffinose	C18H32O16	503.163	-1.33	Carbohydrates	Saccharides	Disaccharides	Polysaccharides	Glycoside
1.878	Sucrose	C12H22O11	341.11	-2.7	Carbohydrates	Saccharides	Disaccharides	Polysaccharides	Glycoside
1.954	γ-butyrolactone	C4H6O2	85.0293	-0.51	Fatty acids	Fatty esters	Lactones
2.629	L-Leucine	C6H13NO2	130.087	2.54	Amino acids and Peptides	Small peptides	Aminoacids
2.73	5-Acetyl-2,4-dimethyloxazole	C7H9NO2	138.056	1.38	Alkaloids
2.805	DIMBOA-Glc	C15H19NO10	372.094	0.36	Alkaloids				Glycoside
2.88	2-Nitroanisole	C7H7NO3	152.035	0.8	Shikimates and Phenylpropanoids	Phenylpropanoids (C6-C3)	Cinnamic acids and derivatives
3.807	Pantothenic Acid	C9H17NO5	218.104	-1.37	Amino acids and Peptides	Small peptides	Dipeptides
3.807	4-Hydroxyisoleucine	C6H13NO3	146.082	0.76	Not classified
4.433	p-Hydroxymandelic acid	C8H8O4	167.035	0.31	Shikimates and Phenylpropanoids	Phenylpropanoids (C6-C3)	Cinnamic acids and derivatives
4.634	1,3,5,8-Tetrahydroxy-6-methoxy-2-methylanthraquinone	C16H12O7	315.051	0.6	Polyketides	Polycyclic aromatic polyketides	Anthraquinones and anthrones
5.235	Propyl propane thiosulfonate	C11H16O5	227.093	-0.56	Not classified
5.435	Pyrocatechol	C6H6O2	109.029	0.78	Shikimates and Phenylpropanoids
5.46	3,4-Dihydroxybenzoic acid	C7H6O4	153.019	0.83	Shikimates and Phenylpropanoids	Phenolic acids (C6-C1)	Simple phenolic acids
5.686	2-Hydroxy-3-carboxy-6-oxo-7-methylocta-2,4-dienoate	C10H12O6	227.056	-0.6	Fatty acids	Fatty Acids and Conjugates	Branched fatty acids	Dicarboxylic acids
5.811	D-Tryptophan	C11H12N2O2	203.083	0.22	Amino acids and Peptides Shikimates and Phenylpropanoids	Small peptides	Aminoacids
6.136	Procyanidin B2	C30H26O12	577.136	-0.88	Shikimates and Phenylpropanoids	Flavonoids	Proanthocyanins
6.136	Epigallocatechin 3-O-(4-hydroxybenzoate)	C22H18O9	425.088	0.34	Shikimates and Phenylpropanoids	Flavonoids	Flavan-3-ols
6.261	Cinnamtannin A1	C45H38O18	865.198	1.02	Shikimates and Phenylpropanoids	Flavonoids	Proanthocyanins
6.337	Epicatechin	C15H14O6	289.073	-2.46	Shikimates and Phenylpropanoids	Flavonoids	Flavan-3-ols
6.362	Vanillin	C8H8O3	211.061	-2.43	Shikimates and Phenylpropanoids	Phenolic acids (C6-C1) Phenylpropanoids (C6-C3)	Cinnamic acids and derivatives	Simple phenolic acids
6.462	Salicylic acid	C7H6O3	137.024	-0.07	Not classified
6.5	2,5-Dihydroxybenzaldehyde	C7H6O3	137.024	0.48	Shikimates and Phenylpropanoids Terpenoids	Meroterpenoids	Meromonoterpenoids
6.65	APIIN	C26H28O14	563.141	-0.07	Shikimates and Phenylpropanoids	Flavonoids	Flavones		Glycoside
6.774	Vanillic acid	C8H8O4	167.035	-0.52	Shikimates and Phenylpropanoids	Phenolic acids (C6-C1) Phenylpropanoids (C6-C3)	Cinnamic acids and derivatives	Simple phenolic acids
6.813	Bisbynin	C15H22O5	281.14	-0.49	Terpenoids	Sesquiterpenoids
6.988	Dihydroferulic acid 4-O-glucuronide	C16H20O10	371.098	1.08	Shikimates and Phenylpropanoids
7.013	D-Linalool 3-(6''-malonylglucoside)	C19H30O9	401.181	1.42	Terpenoids	Monoterpenoids	Acyclic monoterpenoids		Glycoside
7.138	7-Hydroxyaloin B	C21H22O10	433.114	0.69	Polyketides	Polycyclic aromatic polyketides	Anthraquinones and anthrones
7.289	Phloroacetophenone 6'-[xylosyl-(1->6)-glucoside]	C21H30O13	489.161	0.9	Polyketides	Phloroglucinols	Acyl phloroglucinols		Glycoside
7.389	diethyl 2,6-dimethyl-4-oxo-4h-pyran-3,5-dicarboxylate	C13H16O6	267.087	0.47	Shikimates and Phenylpropanoids	Phenolic acids (C6-C1)	Shikimic acids and derivatives	Simple phenolic acids
7.414	Hesperetin 7-O-glucuronide	C23H24O11	475.124	1.16	Shikimates and Phenylpropanoids	Flavonoids	Flavanones		Glycoside
7.489	Piceatannol 3,4'-diglucoside	C26H32O14	567.171	1.84	Shikimates and Phenylpropanoids	Stilbenoids	Monomeric stilbenes		Glycoside
7.514	Quercetin 3,3'-dimethyl ether 7-rutinoside	C29H34O16	637.176	2.12	Shikimates and Phenylpropanoids	Flavonoids	Flavonols		Glycoside
7.589	3',6-Disinapoylsucrose	C34H42O19	753.224	1.09	Shikimates and Phenylpropanoids	Flavonoids	Chalcones		Glycoside
7.689	Natsudaidain 3-(4-O-3-hydroxy-3-methylglutaroylglucoside)	C33H40O18	723.214	0.95	Shikimates and Phenylpropanoids	Flavonoids	Flavonols		Glycoside
7.739	FMNH	C17H23N4O9P	457.113	-1.44	Alkaloids	Pseudoalkaloids	pteridine alkaloids
7.79	Astrasikokioside I	C39H50O23	885.265	2.84	Shikimates and Phenylpropanoids	Flavonoids	Flavones		Glycoside
7.839	5-(3',4',5'-Trihydroxyphenyl)-gamma-valerolactone	C11H12O5	223.061	2.46	Not classified
7.89	(±)-Taxifolin	C15H12O7	303.051	0.64	Shikimates and Phenylpropanoids	Flavonoids	Dihydroflavonols
7.915	Ferulic acid	C10H10O4	193.05	0.13	Shikimates and Phenylpropanoids	Phenylpropanoids (C6-C3)	Cinnamic acids and derivatives
8.015	Apocynin A	C24H20O10	467.098	0.91	Shikimates and Phenylpropanoids	Flavonoids	Flavan-3-ols
8.215	Secoeremopetasitolide B	C21H30O7	393.191	0.39	Terpenoids				Glycoside
8.315	Vestitone 7-glucoside	C22H26O9	433.15	0.83	Shikimates and Phenylpropanoids	Isoflavonoids	Isoflavanones		Glycoside
8.616	Dihydroisorhamnetin	C16H14O7	317.066	0.85	Shikimates and Phenylpropanoids	Flavonoids	Dihydroflavonols
8.741	3-(2-Furanyl)-2-propenal	C7H6O2	121.029	1.42	Not classified
8.766	Compound III(S)	C22H30N2O3	369.219	-0.06	Alkaloids
8.767	4-hydroxy-3-methoxyphenylacetic acid	C9H10O4	181.05	0.96	Shikimates and Phenylpropanoids	Phenolic acids (C6-C1)	Simple phenolic acids
8.791	2',4'-Dihydroxy-6'-methoxyacetophenone	C9H10O4	181.051	-0.99	Polyketides	Phloroglucinols	Acyl phloroglucinols
8.992	Arene oxide	C6H6O	93.0344	1.67	Not classified
9.017	5-Hydroxyferulate	C10H10O5	209.046	0.44	Shikimates and Phenylpropanoids	Phenylpropanoids (C6-C3)	Cinnamic acids and derivatives
9.041	m-Salicylic acid	C7H6O3	137.024	2.11	Shikimates and Phenylpropanoids	Phenolic acids (C6-C1)	Simple phenolic acids
9.117	Quercetin	C15H10O7	301.035	-0.14	Shikimates and Phenylpropanoids	Flavonoids	Flavonols
9.17	Oryzalexin C	C20H28O	301.216	-0.68	Terpenoids	Diterpenoids	Norpimarane and Norisopimarane diterpenoids	Pimarane and Isopimarane diterpenoids
9.393	Ascariadole epoxide	C10H16O3	183.103	-0.35	Not classified
9.518	Cyclokievitone hydrate	C20H20O7	371.113	0.53	Shikimates and Phenylpropanoids	Isoflavonoids	Isoflavanones	Isoflavones
9.568	9,10,13-Trihydroxystearic acid	C18H36O5	331.249	-0.44	Fatty acids	Fatty Acids and Conjugates Octadecanoids	Hydroxy fatty acids	Other Octadecanoids
9.743	9S,10S,11R-trihydroxy-12Z-octadecenoic acid	C18H34O5	329.234	-0.83	Fatty acids	Octadecanoids	Other Octadecanoids
9.894	Diosmetin	C16H12O6	299.056	1.65	Shikimates and Phenylpropanoids	Flavonoids	Flavonols
9.994	9,10-dihydroxy-hexadecanoic acid	C16H32O4	287.223	-0.54	Fatty acids	Fatty Acids and Conjugates Octadecanoids	Hydroxy fatty acids	Other Octadecanoids
10.119	3-(2-Methylpropanoyloxy)-8-(3-methylbutanoyloxy)-9,10-epoxy-p-mentha-1,3,5-triene	C19H26O5	333.17	0.9	Polyketides
10.37	Leucoanthocyanidin	C15H14O3	287.093	-1.19	Shikimates and Phenylpropanoids	Flavonoids	Flavandiols (Leucoanthocyanidins)
10.895	ent-8-iso Prostaglandin F2a-d9	C20H25D9O5	362.291	-3.26	Not classified
11.271	Oleioyl-β-D-arabinoside	C23H42O6	459.296	-0.02
11.497	Myrsinone	C17H26O4	293.176	-0.24	Polyketides	Aromatic polyketides	Benzoquinones
12.047	N3'-Acetylapramycin	C23H43N5O12	580.286	-4.43	Carbohydrates	Polyols	Amino cyclitols		Glycoside
12.298	(±)12,13-DiHOME	C18H34O4	313.239	-0.66	Fatty acids	Octadecanoids	Other Octadecanoids
12.474	Cyanidin-3-O-(6″-O-p coumaryl) glucoside	C36H37O18	816.212	-1.85	Shikimates and Phenylpropanoids	Flavonoids	Anthocyanidins		Glycoside
12.523	Auxin b	C18H30O4	309.207	1.03	Not classified
12.648	Geldanamycin Analog	C28H39N3O8	544.265	2.17	Not classified
12.874	α-tocotrienol	C29H44O2	423.326	-3.51	Terpenoids	Meroterpenoids	Prenyl quinone meroterpenoids
12.912	PE(18:2(9Z,12Z)/0:0)	C23H44NO7P	476.278	0.03	Fatty acids	Glycerophospholipids	Glycerophosphoethanolamines
12.949	trans-EKODE-(E)-Ib	C18H30O4	309.207	1.08	Fatty acids	Octadecanoids	Other Octadecanoids
12.975	Orizaterpenyl benzoate	C17H26O3	277.181	-1.04	Not classified
13.099	PE(20:2(11Z,14Z)/0:0)	C25H48NO7P	504.309	1.29	Fatty acids	Glycerophospholipids	Glycerophosphoethanolamines
13.45	[7]-Paradol	C18H28O3	291.196	0.89	Polyketides	Aromatic polyketides	Catechols with side chains
13.601	LysoPE(0:0/16:0)	C21H44NO7P	452.279	-0.32	Fatty acids	Glycerophospholipids	Glycerophosphoethanolamines
13.65	Isopalmitic acid	C16H32O2	255.233	1.23	Fatty acids	Fatty Acids and Conjugates	Branched fatty acids
13.75	8-HpODE	C18H32O4	311.222	1.04	Fatty acids	Octadecanoids	Other Octadecanoids
14.251	PS(14:0/22:0)	C42H82NO10P	790.56	1.01	Fatty acids	Glycerophospholipids	Glycerophosphoserines
14.252	13(R)-HODE	C18H32O3	295.229	-2.4	Fatty acids	Octadecanoids	Other Octadecanoids
14.703	12R-HOME(13Z)	C18H34O3	297.244	-0.73	Fatty acids	Octadecanoids	Other Octadecanoids
14.815	PS(21:0/0:0)	C27H54NO9P	566.346	0.77	Fatty acids	Glycerophospholipids	Glycerophosphoserines
14.853	(S)-Nerolidol 3-O-[a-L-rhamnopyranosyl-(1->2)-b-D-glucopyranoside]	C27H46O10	529.301	2.06	Terpenoids	Sesquiterpenoids	Farnesane sesquiterpenoids		Glycoside
15.579	PI(18:2(9Z,12Z)/0:0)	C27H49O12P	595.288	1.59	Fatty acids	Glycerophospholipids	Glycerophosphoinositols
15.604	9-OxoODE	C18H30O3	293.212	-0.71	Fatty acids	Fatty Acids and Conjugates Octadecanoids	Other Octadecanoids	Oxo fatty acids Unsaturated fatty acids
16.381	γ-tocopherol	C28H48O2	461.363	-2.72	Terpenoids	Meroterpenoids	Prenyl quinone meroterpenoids
16.381	δ-tocopherol	C27H46O2	461.363	-2.82	Terpenoids	Meroterpenoids	Prenyl quinone meroterpenoids
16.581	Orzyaterpenyl caffeoate	C38H68O8	651.486	2.3	Fatty acids	Fatty Acids and Conjugates	Unsaturated fatty acids
17.057	9(S)-HODE	C18H32O3	295.228	-0.88	Fatty acids	Octadecanoids	Other Octadecanoids
17.47	N-oleoyl asparagine	C22H40N2O4	395.291	2.15	Fatty acids	Fatty amides	N-acyl amines
17.833	Etretinate	C23H30O3	353.211	2.58	Polyketides Terpenoids
18.134	Lucidenic acid N	C27H40O6	459.274	1.8	Terpenoids	Triterpenoids	Lanostane, Tirucallane and Euphane triterpenoids
18.56	Myristoleic acid	C14H26O2	225.186	0.83	Fatty acids	Fatty Acids and Conjugates	Unsaturated fatty acids
18.66	Macrocarpal H	C28H40O6	471.275	1.53	Polyketides Terpenoids	Phloroglucinols	Phloroglucinol-terpene hybrids
19.023	PI(18:1(9Z)/0:0)	C27H51O12P	597.304	1.6	Fatty acids	Glycerophospholipids	Glycerophosphoinositols
19.211	2alpha,3alpha-(Difluoromethylene)-5alpha-androstan-17beta-ol acetate	C22H32F2O2	365.231	-2.91	Terpenoids	Steroids	Androstane steroids
19.224	cis-9,10-Epoxystearic acid	C18H34O3	297.244	-1.4	Fatty acids	Octadecanoids	Other Octadecanoids
19.662	Risperidone	C23H27FN4O2	409.205	0.45	Alkaloids	Nicotinic acid alkaloids	Pyridine alkaloids
19.712	Δ2-cis Eicosenoic Acid	C20H38O2	309.28	-1.08	Fatty acids	Fatty Acids and Conjugates	Unsaturated fatty acids
20.263	7-Ethyltridecane-4,6-dione	C15H28O2	239.202	0.16	Fatty acids	Fatty acyls	Oxygenated hydrocarbons
20.376	α-Linolenic Acid	C18H30O2	277.218	-1.73	Not classified
20.564	(+)-Isomyristic acid	C14H28O2	227.202	-1.71	Fatty acids	Fatty Acids and Conjugates	Branched fatty acids
21.315	Δ2-cis-Hexadecenoic Acid	C16H30O2	253.218	-1.41	Fatty acids	Fatty Acids and Conjugates	Unsaturated fatty acids
22.041	Ecabet	C20H28O5S	379.159	-0.34	Terpenoids	Diterpenoids	Abietane diterpenoids	Podocarpane diterpenoids
22.292	Sitosteryl 3β-D-glucopyranoside	C35H60O6	621.436	-2.02	Terpenoids	Steroids	Stigmastane steroids		Glycoside
22.317	Linoelaidic Acid	C18H32O2	279.233	-1.52	Fatty acids	Fatty Acids and Conjugates	Unsaturated fatty acids

## Sheet: SBKT (+)
RT (min)	Compound identification	Molecular formula	Experimental m/z	Mass error (ppm)	Pathway	Superclass	Class	Class	Glycoside
1.78	Nephritogenoside	C18H32O16	543.133	-1.09	Carbohydrates	Saccharides	Disaccharides	Polysaccharides	Glycoside
1.83	2-O-a-D-Galactopyranuronosyl-L-rhamnose	C12H22O11	381.08	-2.18	Carbohydrates	Saccharides	Disaccharides		Glycoside
1.905	Maltotriose	C18H32O16	527.159	-0.75	Carbohydrates	Saccharides	Disaccharides	Polysaccharides	Glycoside
1.981	alpha,beta-Trehalose	C12H22O11	365.106	-1.6	Carbohydrates	Saccharides	Disaccharides		Glycoside
2.056	Hexandraside E	C32H38O16	362.098	-0.51	Shikimates and Phenylpropanoids	Flavonoids	Flavonols		Glycoside
2.607	Pro Leu	C11H20N2O3	229.155	-1.53	Amino acids and Peptides	Small peptides	Dipeptides
2.707	Pirbuterol	C12H20N2O3	241.155	0.32	Alkaloids
2.907	DIMBOA-Glc	C15H19NO10	374.108	1	Alkaloids				Glycoside
2.932	Hyaluronic acid	C16H27NO12	448.144	-4.4	Carbohydrates	Aminosugars and aminoglycosides	Aminosugars		Glycoside
3.108	Raphanusamide	C6H9NOS	144.048	1.97	Alkaloids	Ornithine alkaloids	Pyrrolidine alkaloids
3.459	Caffeic acid	C9H8O4	198.076	0.91	Shikimates and Phenylpropanoids	Phenylpropanoids (C6-C3)	Cinnamic acids and derivatives
4.009	Pantothenic Acid	C9H17NO5	242.1	0.61	Amino acids and Peptides	Small peptides	Dipeptides
5.36	Sinapic acid	C11H12O5	223.061	1.04	Shikimates and Phenylpropanoids	Phenylpropanoids (C6-C3)	Cinnamic acids and derivatives
5.412	(±)Fenfluramine	C12H16F3N	249.157	1.25	Alkaloids	Pseudoalkaloids
5.913	3-Amino-2-naphthoic acid	C11H9NO2	188.071	-0.42	Not classified
5.964	N-feruloylpurtrescine (FerPut)	C14H20N2O3	287.136	-1.99	Alkaloids	Ornithine alkaloids	Polyamines
6.013	Asp Trp Glu	C20H24N4O8	471.147	4.45	Amino acids and Peptides	Small peptides	Tripeptides
6.038	Valyl-Phenylalanine	C14H20N2O3	265.154	1.09	Amino acids and Peptides	Small peptides	Dipeptides
6.214	Ser Ser Arg	C12H24N6O6	349.184	-1.79	Amino acids and Peptides	Small peptides	Dipeptides	Tripeptides
6.238	Procyanidin B2	C30H26O12	579.149	1.29	Shikimates and Phenylpropanoids	Flavonoids	Proanthocyanins
6.289	Octylamine	C8H19N	130.159	0.03	Fatty acids	Fatty Acids and Conjugates Fatty acyls	Amino fatty acids	Hydrocarbons
6.414	Asp Asn Lys	C14H25N5O7	393.21	-1.61	Amino acids and Peptides	Small peptides	Tripeptides
6.514	Phloroacetophenone 6'-[xylosyl-(1->6)-glucoside]	C21H30O13	513.157	0.92	Polyketides	Phloroglucinols	Acyl phloroglucinols		Glycoside
6.59	N-Ac-Asp-Glu-Val-Asp-CHO	C20H30N4O11	541.154	0.86	Not classified
6.614	Galactan	C20H36O16	571.164	-1.31	Carbohydrates	Saccharides	Polysaccharides		Glycoside
6.815	Arg Gln Arg	C17H34N10O5	481.262	-2.69	Amino acids and Peptides	Small peptides	Dipeptides	Tripeptides
6.94	Tryptophyl-Arginine	C17H24N6O3	361.198	-0.14	Amino acids and Peptides	Small peptides	Dipeptides
7.216	Matsutakeside I	C30H36O14	621.215	4.1	Shikimates and Phenylpropanoids	Lignans	Neolignans		Glycoside
7.554	Compound IV	C20H26N2O3	360.229	-0.78	Alkaloids
7.741	Natsudaidain 3-(4-O-3-hydroxy-3-methylglutaroylglucoside)	C33H40O18	747.21	1.05	Shikimates and Phenylpropanoids	Flavonoids	Flavonols		Glycoside
7.841	3-Deoxyguanosine	C10H13N5O4	285.131	-0.72	Carbohydrates	Nucleosides	Purine nucleos(t)ides
7.929	Gln Gln Ile	C16H29N5O6	405.246	-0.16	Amino acids and Peptides	Small peptides	Tripeptides
7.942	Secasterone	C28H46O4	241.204	-0.75	Terpenoids	Steroids	Cholestane steroids
8.017	Pentyl heptanoate	C12H24O2	218.212	-0.32	Fatty acids	Fatty esters	Wax monoesters
8.643	Amprotropine	C18H29NO3	308.222	0.73	Not classified
8.718	N(alpha)-t-Butoxycarbonyl-L-leucine	C11H21NO4	254.136	-0.57	Amino acids and Peptides	Small peptides	Dipeptides
8.767	Cyanidin-3-O-rutinoside	C27H30O15	181.051	-0.91	Shikimates and Phenylpropanoids	Flavonoids	Anthocyanidins		Glycoside
8.919	Tymazoline	C14H20N2O	233.166	-3.27	Terpenoids	Monoterpenoids	Menthane monoterpenoids
8.978	Myristic acid	C14H28O2	246.243	-1.35	Fatty acids	Fatty Acids and Conjugates	Branched fatty acids	Unsaturated fatty acids
9.545	Dihydromethanophenazine	C37H52N2O	579.371	0.39	Alkaloids Terpenoids	Tryptophan alkaloids	Quinoline alkaloids
9.62	9,10,13-Trihydroxystearic acid	C18H36O5	355.246	-0.06	Fatty acids	Fatty Acids and Conjugates Octadecanoids	Hydroxy fatty acids	Other Octadecanoids
9.746	9S,10S,11R-trihydroxy-12Z-octadecenoic acid	C18H34O5	353.231	-1.97	Fatty acids	Octadecanoids	Other Octadecanoids
10.071	Hexadecanoic acid	C16H32O2	274.274	4.22	Fatty acids	Fatty Acids and Conjugates	Carbocyclic fatty acids
10.096	C16 Sphinganine	C16H35NO2	274.275	-3.99	Fatty acids	Sphingolipids	Sphingoid bases
10.172	Phytocassane B	C20H30O4	357.204	0.31	Terpenoids	Diterpenoids	Cassane diterpenoids
10.497	C17 Sphinganine	C17H37NO2	288.29	-0.19	Fatty acids	Sphingolipids	Sphingoid bases
10.622	Trimethylolpropane trimethacrylate	C18H26O6	361.163	-2.14	Terpenoids
10.647	Dehydrophytosphingosine	C18H37NO3	316.285	-2.04	Fatty acids	Sphingolipids	Sphingoid bases
10.773	Momilactone D	C20H26O4	353.172	-2.63	Not classified
10.847	N-palmitoyl glutamine	C21H40N2O4	385.306	0.41	Fatty acids	Fatty amides	N-acyl amines
10.985	Linoleamide	C18H33NO	280.264	-2.79	Fatty acids	Fatty amides	Primary amides
11.073	Stearic acid	C18H36O2	302.306	1.01	Fatty acids	Fatty Acids and Conjugates	Unsaturated fatty acids
11.098	Phytosphingosine	C18H39NO3	318.301	-2.91	Fatty acids	Sphingolipids	Sphingoid bases
11.361	N-Oleoyl-L-Serine	C21H39NO4	387.322	-1.45	Fatty acids	Fatty amides	N-acyl amines
11.448	Gingerenone B	C22H26O6	409.163	-1.19	Shikimates and Phenylpropanoids	Diarylheptanoids	Linear diarylheptanoids
11.474	Campesteryl ferulate	C38H56O4	599.409	2.3	Terpenoids	Steroids	Cholestane steroids	Ergostane steroids
11.549	Sphingosine	C18H37NO2	300.29	-0.65	Fatty acids	Sphingolipids	Sphingoid bases
11.649	Oryzalic acid B	C20H30O5	373.198	0.22	Terpenoids	Diterpenoids	Kaurane and Phyllocladane diterpenoids	Secokaurane diterpenoids
11.749	Stearamide	C18H37NO	284.295	0.92	Fatty acids	Fatty amides	Primary amides
11.9	PGJ2	C20H30O4	357.204	-0.85	Fatty acids	Eicosanoids	Isoprostanes	Prostaglandins
11.924	CAY10621	C26H45NO4	436.342	0.22	Not classified
11.949	N-Hexadecanoylpyrrolidine	C20H39NO	327.337	0.57	Fatty acids	Fatty amides	N-acyl amines
11.975	1-phenyl-2-hydroxy-3,7-dimethyl-11-aldehydic-tetradecane-2-beta-D-glucopyranoside	C23H38O2	364.321	-0.7	Not classified
12	Dihydroceramide C2	C20H41NO3	344.317	-2.85	Fatty acids	Sphingolipids	Ceramides	Sphingoid bases
12.049	Gentamicin C2b	C20H41N5O7	481.336	-4.2	Carbohydrates	Aminosugars and aminoglycosides Polyols	Amino cyclitols	Aminoglycosides	Glycoside
12.087	N,N-dimethyl-Safingol	C20H43NO2	330.337	-2.22	Fatty acids	Sphingolipids	Sphingoid bases
12.1	PE(17:0/0:0)	C22H46NO7P	490.291	-1.5	Fatty acids	Glycerophospholipids	Glycerophosphoethanolamines
12.125	Buprenorphine	C29H41NO4	468.309	3.85	Alkaloids	Tyrosine alkaloids	Isoquinoline alkaloids	Morphinan alkaloids
12.3	Elastin	C27H48N6O6	575.353	-0.94	Amino acids and Peptides	Oligopeptides Small peptides	Linear peptides	Tripeptides
12.3	6-HpOME(7E)	C18H34O4	337.236	-2.43	Fatty acids	Octadecanoids	Other Octadecanoids
12.425	Asn Tyr Lys	C19H29N5O6	441.246	-0.96	Amino acids and Peptides	Small peptides	Tripeptides
12.501	Gingerglycolipid B	C33H58O14	701.373	-1.54	Fatty acids	Glycerolipids	Glycosylmonoacylglycerols		Glycoside
12.663	3Z,6Z,9Z,12Z,15Z-Tricosapentaene	C23H38	332.332	-1.33	Fatty acids	Fatty acyls	Hydrocarbons
12.726	DMG-MINO	C27H35N5O8	575.283	-1.01	Polyketides	Polycyclic aromatic polyketides	Tetracyclines
12.776	Phytocassane E	C20H28O3	339.192	-4.68	Terpenoids	Diterpenoids	Cassane diterpenoids
12.801	PE(18:2(9Z,12Z)/0:0)	C23H44NO7P	478.294	-1.83	Fatty acids	Glycerophospholipids	Glycerophosphoethanolamines
13.452	Octadecyl isobutyrate	C22H44O2	358.369	-2.72	Fatty acids	Fatty esters	Wax monoesters
13.628	LysoPE(0:0/16:0)	C21H44NO7P	476.276	-1.45	Fatty acids	Glycerophospholipids	Glycerophosphoethanolamines
13.678	Momilactone A	C20H26O3	337.178	0.13	Terpenoids	Diterpenoids	Pimarane and Isopimarane diterpenoids
14.141	PE(19:0/0:0)	C24H50NO7P	518.323	-2.58	Fatty acids	Glycerophospholipids	Glycerophosphoethanolamines
14.629	1-Naphthylacetylspermine	C22H34N4O	393.262	1.21	Alkaloids	Ornithine alkaloids	Polyamines
16.132	Arg Arg Arg	C18H38N12O4	266.146	0.43	Amino acids and Peptides	Small peptides	Dipeptides	Tripeptides
16.571	Diisobutyl phthalate	C16H22O4	301.141	-0.56	Shikimates and Phenylpropanoids	Phenolic acids (C6-C1)	Shikimic acids and derivatives	Simple phenolic acids
17.836	Linoleoyl Ethanolamide	C20H37NO2	324.29	0.18	Fatty acids	Fatty amides	N-acyl ethanolamines (endocannabinoids)
18.061	Montanol	C21H36O4	375.251	-0.14	Polyketides	Linear polyketides	Open-chain polyketides
19.188	Linoleic acid	C18H32O2	281.247	-0.62	Not classified
19.263	N-Oleoyl Glycine	C20H37NO3	340.285	-1.98	Fatty acids	Fatty amides	N-acyl amines
19.338	Harderoporphyrinogen	C35H42N4O6	637.298	2.47	Alkaloids	Nicotinic acid alkaloids	Pyridine alkaloids
19.398	cis-octadec-9-enoic (oleic) acid	C18H34O2	300.289	-3.75	Fatty acids	Fatty Acids and Conjugates	Unsaturated fatty acids
19.626	PG(18:3(9Z,12Z,15Z)/0:0)	C24H43O9P	507.272	-1.05	Fatty acids	Glycerophospholipids	Glycerophosphoglycerols
19.664	Stigmatellin Y	C29H40O6	523.246	0.42	Polyketides	Chromanes	Chromanes
19.999	Stigmastane-3,6-dione	C29H48O2	429.371	-3.9	Terpenoids	Steroids	Cholestane steroids	Stigmastane steroids
20.09	Oryzalexin A	C20H30O2	320.259	-0.32	Terpenoids	Diterpenoids	Pimarane and Isopimarane diterpenoids
20.199	p-coumaric acid	C9H8O3	187.036	-2.57	Shikimates and Phenylpropanoids	Phenylpropanoids (C6-C3)	Cinnamic acids and derivatives
20.278	Methyl acetyl ricinoleate	C21H38O4	377.267	-0.91	Fatty acids	Fatty esters	Wax monoesters
20.303	2-Linoleoyl Glycerol	C21H38O4	355.284	-0.1	Fatty acids	Glycerolipids	Monoacylglycerols
20.641	Drotaverine	C24H31NO4	420.215	-0.31	Shikimates and Phenylpropanoids
20.841	Pheophytin a	C55H74N4O5	909.53	-0.49	Terpenoids	Meroterpenoids	Prenyl quinone meroterpenoids
21.104	2,3-Dehydrosalvipisone	C20H22O3	333.146	0.37	Terpenoids	Diterpenoids	Secoabietane diterpenoids
21.593	Austroinulin	C20H34O3	345.24	0.74	Terpenoids	Diterpenoids	Labdane diterpenoids
21.691	Oryzalexin S	C20H32O2	303.232	2.55	Terpenoids	Diterpenoids	Aphidicolane diterpenoids
21.843	Oleamide	C18H35NO	282.279	0.37	Fatty acids	Fatty amides	Primary amides
22.833	MG(18:1(9Z)/0:0/0:0)[rac]	C21H40O4	379.282	0	Fatty acids	Glycerolipids	Monoacylglycerols
23.145	Terodiline hydrochloride	C20H27N	282.221	0.85	Alkaloids	Pseudoalkaloids	Phenylalanine-derived alkaloids
